# Supplementary material for: Dibromidobis[2-(dicyclo­hexyl­phosphan­yl)­biphenyl-κP]palladium(II)
Source: Acta Crystallogr Sect E Struct Rep Online. 2008 Sep 30;64(Pt 10):m1349. doi: 10.1107/S1600536808030845 (PMC2959319; doi:10.1107/S1600536808030845)
Supplement: Supplementary file 1 [file e-64-m1349-sup1.cif]

##############################################################################
###                                                                        ###
###        Electronic paper (Acta Crystallographica Section E)             ###
###                                                                        ###
##############################################################################
#                                                                            #
# This CIF contains the data in a paper accepted for publication in Acta     #
# Crystallographica Section E. It conforms to the requirements of Notes      #
# for Authors for Section E, and has been peer reviewed under the auspices   #
# of the IUCr Commission on Journals.                                        #
#                                                                            #
# Full details of the Crystallographic Information File format               #
# are given in the paper "The Crystallographic Information File (CIF):       #
# a New Standard Archive File for Crystallography" by S. R. Hall, F. H.      #
# Allen and I. D. Brown [Acta Cryst. (1991), A47, 655-685].                  #
#                                                                            #
# The current version of the core CIF dictionary is obtainable from          #
# ftp://ftp.iucr.org/pub/cif_core.dic. The current version number is 2.4.    #
#                                                                            #
# Software is freely available for graphical display of the structure(s) in  #
# this CIF.  For information consult the CIF home page http://www.iucr.org/  #
# cif/home.html                                                              #
#                                                                            #
# This file may be used for bona fide research purposes within the           #
# scientific community so long as proper attribution is given to the journal # 
# article from which it was obtained.                                        #
#                                                                            #
##############################################################################
                                             
data_global
_audit_creation_method     'form.cif (version 2.0)'
_journal_data_validation_number     ?
_journal_date_recd_electronic     2008-09-21
_journal_date_accepted     2008-09-24
_journal_name_full     'Acta Crystallographica, Section E'
_journal_year     2008
_journal_volume     64
_journal_issue     10
_journal_page_first     m1349
_journal_page_last     m1349
_journal_paper_category     QM
_journal_coeditor_code     SI2114
_publ_contact_author_name     'Chen Xu'
_publ_contact_author_address
;
College of Chemistry and Chemical Engineering
Luoyang Normal University
Luoyang 471022
P. R. China
;
_publ_contact_author_email     xubohan@163.com
_publ_contact_author_fax     '086 379 64237053'
_publ_contact_author_phone     '086 379 64237053'
_publ_section_title
;
Dibromidobis[2-(dicyclohexylphosphanyl)biphenyl-\k<i>P</i>]palladium(II)
;
loop_
    _publ_author_name
    _publ_author_address
    'Chen Xu'
;
College of Chemistry and Chemical Engineering
Luoyang Normal University
Luoyang 471022
People's Republic of China
;
    'Ying-Fei Li'
;
Chemical Engineering and Pharmaceutics School
Henan University of Science and Technology
Luoyang 471003
People's Republic of China
;
    'Zhi-Qiang Wang'
;
College of Chemistry and Chemical Engineering
Luoyang Normal University
Luoyang 471022
People's Republic of China
;
    'Fei-Fei Cen'
;
Chemical Engineering and Pharmaceutics School
Henan University of Science and Technology
Luoyang 471003
People's Republic of China
;
    'Yu-Qing Zhang'
;
Chemical Engineering and Pharmaceutics School
Henan University of Science and Technology
Luoyang 471003
People's Republic of China
;
data_I
_audit_creation_method     SHELXL-97
_chemical_name_systematic
;
Dibromidobis[2-(dicyclohexylphosphanyl)biphenyl-\kP]palladium(II)
;
_chemical_name_common     ?
_chemical_formula_moiety     'C48 H62 Br2 P2 Pd'
_chemical_formula_sum     'C48 H62 Br2 P2 Pd'
_chemical_formula_iupac     '[Pd Br2 (C24 H31 P)2]'
_chemical_formula_weight     967.14
_chemical_melting_point     ?
_symmetry_cell_setting     Triclinic
_symmetry_space_group_name_H-M     P-1
loop_
    _symmetry_equiv_pos_as_xyz
    'x, y, z'
    '-x, -y, -z'
_cell_length_a     9.817(8)
_cell_length_b     9.827(8)
_cell_length_c     11.957(10)
_cell_angle_alpha     91.582(11)
_cell_angle_beta     108.822(10)
_cell_angle_gamma     103.713(10)
_cell_volume     1053.9(15)
_cell_formula_units_Z     1
_cell_measurement_reflns_used     1503
_cell_measurement_theta_min     2.38
_cell_measurement_theta_max     21.69
_cell_measurement_temperature     291(2)
_exptl_crystal_description     block
_exptl_crystal_colour     yellow
_exptl_crystal_size_max     0.14
_exptl_crystal_size_mid     0.10
_exptl_crystal_size_min     0.09
_exptl_crystal_density_diffrn     1.524
_exptl_crystal_density_meas     ?
_exptl_crystal_density_method     'not measured'
_exptl_crystal_F_000     496
_exptl_absorpt_coefficient_mu     2.445
_exptl_absorpt_correction_type     'multi-scan'
_exptl_absorpt_process_details     '(SADABS; Sheldrick, 1996)'
_exptl_absorpt_correction_T_min     0.7228
_exptl_absorpt_correction_T_max     0.8027
_exptl_special_details
;
;
_diffrn_ambient_temperature     291(2)
_diffrn_radiation_type     MoK\a
_diffrn_radiation_wavelength     0.71073
_diffrn_radiation_source     'fine-focus sealed tube'
_diffrn_radiation_monochromator     graphite
_diffrn_measurement_device_type     'Bruker SMART APEX CCD'
_diffrn_measurement_method     '\f and \w'
_diffrn_detector_area_resol_mean     ?
_diffrn_reflns_number     7316
_diffrn_reflns_av_R_equivalents     0.0385
_diffrn_reflns_av_sigmaI/netI     0.0702
_diffrn_reflns_theta_min     2.38
_diffrn_reflns_theta_max     25.50
_diffrn_reflns_theta_full     25.50
_diffrn_measured_fraction_theta_max     0.970
_diffrn_measured_fraction_theta_full     0.970
_diffrn_reflns_limit_h_min     -11
_diffrn_reflns_limit_h_max     11
_diffrn_reflns_limit_k_min     -11
_diffrn_reflns_limit_k_max     11
_diffrn_reflns_limit_l_min     -14
_diffrn_reflns_limit_l_max     14
_diffrn_standards_number     ?
_diffrn_standards_interval_count     ?
_diffrn_standards_interval_time     ?
_diffrn_standards_decay_%     ?
_refine_special_details
;
Refinement of <i>F</i>^2^ against ALL reflections. The weighted <i>R</i>-factor
<i>wR</i> and
goodness of fit <i>S</i> are based on <i>F</i>^2^, conventional
<i>R</i>-factors <i>R</i> are based
on <i>F</i>, with <i>F</i> set to zero for negative <i>F</i>^2^. The threshold
expression of
<i>F</i>^2^ > \s(<i>F</i>^2^) is used only for calculating <i>R</i>-factors(gt)
<i>etc</i>. and is
not relevant to the choice of reflections for refinement. <i>R</i>-factors
based
on <i>F</i>^2^ are statistically about twice as large as those based on
<i>F</i>, and <i>R</i>-
factors based on ALL data will be even larger.
;
_reflns_number_total     3811
_reflns_number_gt     2810
_reflns_threshold_expression     I>2\s(I)
_refine_ls_structure_factor_coef     Fsqd
_refine_ls_matrix_type     full
_refine_ls_R_factor_all     0.0946
_refine_ls_R_factor_gt     0.0658
_refine_ls_wR_factor_gt     0.1637
_refine_ls_wR_factor_ref     0.1799
_refine_ls_goodness_of_fit_ref     1.098
_refine_ls_restrained_S_all     1.098
_refine_ls_number_reflns     3811
_refine_ls_number_parameters     241
_refine_ls_number_restraints     0
_refine_ls_hydrogen_treatment     constr
_refine_ls_weighting_scheme     calc
_refine_ls_weighting_details
              'w=1/[\s^2^(Fo^2^)+(0.0609P)^2^+7.3363P] where P=(Fo^2^+2Fc^2^)/3'
_atom_sites_solution_hydrogens     geom
_atom_sites_solution_primary     direct
_atom_sites_solution_secondary     difmap
_refine_ls_shift/su_max     0.000
_refine_ls_shift/su_mean     0.000
_refine_diff_density_max     0.712
_refine_diff_density_min     -1.422
_refine_ls_extinction_method     none
_refine_ls_extinction_coef     ?
loop_
    _atom_type_symbol
    _atom_type_description
    _atom_type_scat_dispersion_real
    _atom_type_scat_dispersion_imag
    _atom_type_scat_source
    'C' 'C' 0.0033 0.0016
                         'International Tables Vol C Tables 4.2.6.8 and 6.1.1.4'
    'H' 'H' 0.0000 0.0000
                         'International Tables Vol C Tables 4.2.6.8 and 6.1.1.4'
    'P' 'P' 0.1023 0.0942
                         'International Tables Vol C Tables 4.2.6.8 and 6.1.1.4'
    'Pd' 'Pd' -0.9988 1.0072
                         'International Tables Vol C Tables 4.2.6.8 and 6.1.1.4'
    'Br' 'Br' -0.2901 2.4595
                         'International Tables Vol C Tables 4.2.6.8 and 6.1.1.4'
_computing_data_collection     'SMART (Bruker, 2004)'
_computing_cell_refinement     'SAINT (Bruker, 2004)'
_computing_data_reduction     'SAINT (Bruker, 2004)'
_computing_structure_solution     'SHELXS97 (Sheldrick, 2008)'
_computing_structure_refinement     'SHELXL97 (Sheldrick, 2008)'
_computing_molecular_graphics     'SHELXTL (Sheldrick, 2008)'
_computing_publication_material
                             'PLATON (Spek, 2003) and SHELXTL (Sheldrick, 2008)'
loop_
    _atom_site_type_symbol
    _atom_site_label
    _atom_site_fract_x
    _atom_site_fract_y
    _atom_site_fract_z
    _atom_site_U_iso_or_equiv
    _atom_site_adp_type
    _atom_site_calc_flag
    _atom_site_refinement_flags
    _atom_site_occupancy
    _atom_site_disorder_assembly
    _atom_site_disorder_group
    Pd Pd1 1.0000 0.5000 0.5000 0.0252(2) Uani d S 1 . .
    Br Br1 0.96825(13) 0.71510(13) 0.59715(10) 0.0612(4) Uani d . 1 . .
    P P1 0.8353(2) 0.5540(2) 0.32229(17) 0.0267(5) Uani d . 1 . .
    C C1 0.7959(9) 0.4354(9) 0.1852(7) 0.0306(18) Uani d . 1 . .
    H H1 0.7703 0.3392 0.2060 0.037 Uiso calc R 1 . .
    C C2 0.6642(9) 0.4454(10) 0.0766(7) 0.038(2) Uani d . 1 . .
    H H2A 0.5763 0.4378 0.0990 0.045 Uiso calc R 1 . .
    H H2B 0.6870 0.5358 0.0468 0.045 Uiso calc R 1 . .
    C C3 0.6343(10) 0.3264(10) -0.0199(8) 0.044(2) Uani d . 1 . .
    H H3A 0.6021 0.2366 0.0078 0.053 Uiso calc R 1 . .
    H H3B 0.5546 0.3355 -0.0903 0.053 Uiso calc R 1 . .
    C C4 0.7702(10) 0.3287(10) -0.0518(8) 0.045(2) Uani d . 1 . .
    H H4A 0.7945 0.4131 -0.0893 0.054 Uiso calc R 1 . .
    H H4B 0.7488 0.2479 -0.1090 0.054 Uiso calc R 1 . .
    C C5 0.9032(10) 0.3258(9) 0.0551(8) 0.038(2) Uani d . 1 . .
    H H5A 0.9903 0.3344 0.0315 0.046 Uiso calc R 1 . .
    H H5B 0.8843 0.2369 0.0879 0.046 Uiso calc R 1 . .
    C C6 0.9318(9) 0.4476(9) 0.1490(7) 0.0362(19) Uani d . 1 . .
    H H6A 1.0167 0.4456 0.2180 0.043 Uiso calc R 1 . .
    H H6B 0.9546 0.5366 0.1171 0.043 Uiso calc R 1 . .
    C C7 0.9148(9) 0.7385(9) 0.2981(7) 0.0330(18) Uani d . 1 . .
    H H7 0.9069 0.7981 0.3616 0.040 Uiso calc R 1 . .
    C C8 0.8334(10) 0.7900(9) 0.1839(8) 0.044(2) Uani d . 1 . .
    H H8A 0.8407 0.7375 0.1171 0.052 Uiso calc R 1 . .
    H H8B 0.7288 0.7724 0.1751 0.052 Uiso calc R 1 . .
    C C9 0.8963(11) 0.9454(10) 0.1819(10) 0.056(3) Uani d . 1 . .
    H H9A 0.8471 0.9723 0.1048 0.067 Uiso calc R 1 . .
    H H9B 0.8761 0.9987 0.2415 0.067 Uiso calc R 1 . .
    C C10 1.0617(11) 0.9819(11) 0.2059(10) 0.057(3) Uani d . 1 . .
    H H10A 1.0808 0.9410 0.1396 0.068 Uiso calc R 1 . .
    H H10B 1.0993 1.0835 0.2124 0.068 Uiso calc R 1 . .
    C C11 1.1426(10) 0.9292(10) 0.3177(10) 0.054(3) Uani d . 1 . .
    H H11A 1.1345 0.9794 0.3853 0.064 Uiso calc R 1 . .
    H H11B 1.2474 0.9482 0.3268 0.064 Uiso calc R 1 . .
    C C12 1.0801(9) 0.7721(9) 0.3166(8) 0.039(2) Uani d . 1 . .
    H H12A 1.1322 0.7419 0.3914 0.047 Uiso calc R 1 . .
    H H12B 1.0957 0.7210 0.2531 0.047 Uiso calc R 1 . .
    C C13 0.6373(9) 0.2210(10) 0.3590(8) 0.043(2) Uani d . 1 . .
    H H13 0.7063 0.2713 0.4296 0.052 Uiso calc R 1 . .
    C C14 0.6340(11) 0.0838(10) 0.3309(9) 0.048(2) Uani d . 1 . .
    H H14 0.7007 0.0422 0.3832 0.058 Uiso calc R 1 . .
    C C15 0.5362(12) 0.0082(11) 0.2291(10) 0.055(3) Uani d . 1 . .
    H H15 0.5373 -0.0841 0.2107 0.066 Uiso calc R 1 . .
    C C16 0.4362(12) 0.0670(11) 0.1533(9) 0.056(3) Uani d . 1 . .
    H H16 0.3689 0.0148 0.0829 0.067 Uiso calc R 1 . .
    C C17 0.4337(10) 0.2035(10) 0.1801(8) 0.047(2) Uani d . 1 . .
    H H17 0.3618 0.2412 0.1292 0.056 Uiso calc R 1 . .
    C C18 0.5374(9) 0.2858(9) 0.2823(7) 0.0338(19) Uani d . 1 . .
    C C19 0.5333(9) 0.4319(9) 0.3139(7) 0.0324(18) Uani d . 1 . .
    C C20 0.4018(9) 0.4472(10) 0.3274(8) 0.043(2) Uani d . 1 . .
    H H20 0.3219 0.3678 0.3114 0.051 Uiso calc R 1 . .
    C C21 0.3852(10) 0.5738(11) 0.3630(8) 0.047(2) Uani d . 1 . .
    H H21 0.2967 0.5795 0.3733 0.056 Uiso calc R 1 . .
    C C22 0.4983(11) 0.6902(11) 0.3831(8) 0.046(2) Uani d . 1 . .
    H H22 0.4871 0.7770 0.4056 0.056 Uiso calc R 1 . .
    C C23 0.6325(10) 0.6814(10) 0.3703(8) 0.040(2) Uani d . 1 . .
    H H23 0.7104 0.7626 0.3862 0.048 Uiso calc R 1 . .
    C C24 0.6521(9) 0.5536(9) 0.3340(7) 0.0306(18) Uani d . 1 . .
loop_
    _atom_site_aniso_label
    _atom_site_aniso_U_11
    _atom_site_aniso_U_22
    _atom_site_aniso_U_33
    _atom_site_aniso_U_12
    _atom_site_aniso_U_13
    _atom_site_aniso_U_23
    Pd1 0.0260(5) 0.0262(5) 0.0248(5) 0.0099(4) 0.0083(3) 0.0043(3)
    Br1 0.0626(7) 0.0682(8) 0.0511(7) 0.0210(6) 0.0141(5) 0.0072(5)
    P1 0.0255(10) 0.0281(11) 0.0275(10) 0.0093(8) 0.0084(8) 0.0049(8)
    C1 0.032(4) 0.035(5) 0.031(4) 0.014(4) 0.014(3) 0.007(3)
    C2 0.032(4) 0.046(5) 0.036(5) 0.015(4) 0.007(4) 0.004(4)
    C3 0.043(5) 0.054(6) 0.029(5) 0.009(4) 0.007(4) 0.000(4)
    C4 0.051(6) 0.045(6) 0.036(5) -0.001(4) 0.021(4) -0.005(4)
    C5 0.047(5) 0.036(5) 0.043(5) 0.015(4) 0.028(4) 0.004(4)
    C6 0.038(5) 0.038(5) 0.034(4) 0.012(4) 0.013(4) 0.005(4)
    C7 0.032(4) 0.035(5) 0.036(5) 0.014(4) 0.012(4) 0.007(4)
    C8 0.040(5) 0.034(5) 0.056(6) 0.010(4) 0.013(4) 0.020(4)
    C9 0.047(6) 0.039(6) 0.077(7) 0.012(5) 0.013(5) 0.024(5)
    C10 0.056(6) 0.041(6) 0.072(7) 0.007(5) 0.023(6) 0.019(5)
    C11 0.033(5) 0.050(6) 0.073(7) 0.002(4) 0.019(5) 0.013(5)
    C12 0.031(4) 0.037(5) 0.051(5) 0.010(4) 0.015(4) 0.014(4)
    C13 0.031(5) 0.059(6) 0.039(5) 0.016(4) 0.008(4) 0.010(4)
    C14 0.052(6) 0.037(6) 0.059(6) 0.020(5) 0.017(5) 0.013(5)
    C15 0.059(6) 0.032(6) 0.068(7) 0.005(5) 0.021(6) -0.002(5)
    C16 0.055(6) 0.046(6) 0.052(6) -0.005(5) 0.011(5) -0.004(5)
    C17 0.037(5) 0.045(6) 0.044(5) 0.001(4) 0.002(4) 0.007(4)
    C18 0.030(4) 0.031(5) 0.039(5) 0.003(3) 0.015(4) 0.003(4)
    C19 0.029(4) 0.034(5) 0.035(4) 0.010(3) 0.011(3) 0.004(4)
    C20 0.027(4) 0.048(6) 0.052(6) 0.010(4) 0.012(4) 0.007(4)
    C21 0.030(5) 0.067(7) 0.053(6) 0.023(5) 0.018(4) 0.009(5)
    C22 0.055(6) 0.051(6) 0.051(6) 0.034(5) 0.026(5) 0.012(5)
    C23 0.038(5) 0.040(5) 0.047(5) 0.015(4) 0.019(4) 0.005(4)
    C24 0.033(4) 0.034(5) 0.029(4) 0.014(4) 0.012(3) 0.006(3)
_geom_special_details
;
All e.s.d.'s (except the e.s.d. in the dihedral angle between two l.s. planes)
are estimated using the full covariance matrix. The cell e.s.d.'s are taken
into account individually in the estimation of e.s.d.'s in distances, angles
and torsion angles; correlations between e.s.d.'s in cell parameters are only
used when they are defined by crystal symmetry. An approximate (isotropic)
treatment of cell e.s.d.'s is used for estimating e.s.d.'s involving l.s.
planes.
;
loop_
    _geom_bond_atom_site_label_1
    _geom_bond_atom_site_label_2
    _geom_bond_site_symmetry_2
    _geom_bond_distance
    _geom_bond_publ_flag
    Pd1 P1 2_766 2.380(2) ?
    Pd1 P1 . 2.380(2) ?
    Pd1 Br1 2_766 2.515(2) ?
    Pd1 Br1 . 2.515(2) ?
    P1 C24 . 1.848(8) ?
    P1 C1 . 1.862(8) ?
    P1 C7 . 1.866(8) ?
    C1 C6 . 1.510(11) ?
    C1 C2 . 1.533(11) ?
    C1 H1 . 0.9800 ?
    C2 C3 . 1.527(12) ?
    C2 H2A . 0.9700 ?
    C2 H2B . 0.9700 ?
    C3 C4 . 1.496(12) ?
    C3 H3A . 0.9700 ?
    C3 H3B . 0.9700 ?
    C4 C5 . 1.511(12) ?
    C4 H4A . 0.9700 ?
    C4 H4B . 0.9700 ?
    C5 C6 . 1.527(11) ?
    C5 H5A . 0.9700 ?
    C5 H5B . 0.9700 ?
    C6 H6A . 0.9700 ?
    C6 H6B . 0.9700 ?
    C7 C8 . 1.512(11) ?
    C7 C12 . 1.518(11) ?
    C7 H7 . 0.9800 ?
    C8 C9 . 1.509(12) ?
    C8 H8A . 0.9700 ?
    C8 H8B . 0.9700 ?
    C9 C10 . 1.505(14) ?
    C9 H9A . 0.9700 ?
    C9 H9B . 0.9700 ?
    C10 C11 . 1.495(14) ?
    C10 H10A . 0.9700 ?
    C10 H10B . 0.9700 ?
    C11 C12 . 1.518(13) ?
    C11 H11A . 0.9700 ?
    C11 H11B . 0.9700 ?
    C12 H12A . 0.9700 ?
    C12 H12B . 0.9700 ?
    C13 C14 . 1.371(13) ?
    C13 C18 . 1.398(12) ?
    C13 H13 . 0.9300 ?
    C14 C15 . 1.347(14) ?
    C14 H14 . 0.9300 ?
    C15 C16 . 1.358(14) ?
    C15 H15 . 0.9300 ?
    C16 C17 . 1.378(14) ?
    C16 H16 . 0.9300 ?
    C17 C18 . 1.391(12) ?
    C17 H17 . 0.9300 ?
    C18 C19 . 1.488(12) ?
    C19 C20 . 1.393(11) ?
    C19 C24 . 1.410(11) ?
    C20 C21 . 1.367(13) ?
    C20 H20 . 0.9300 ?
    C21 C22 . 1.345(14) ?
    C21 H21 . 0.9300 ?
    C22 C23 . 1.396(12) ?
    C22 H22 . 0.9300 ?
    C23 C24 . 1.394(12) ?
    C23 H23 . 0.9300 ?
loop_
    _geom_angle_atom_site_label_1
    _geom_angle_atom_site_label_2
    _geom_angle_atom_site_label_3
    _geom_angle_site_symmetry_1
    _geom_angle_site_symmetry_3
    _geom_angle
    _geom_angle_publ_flag
    P1 Pd1 P1 2_766 . 180.0 ?
    P1 Pd1 Br1 2_766 2_766 85.15(7) ?
    P1 Pd1 Br1 . 2_766 94.85(7) ?
    P1 Pd1 Br1 2_766 . 94.85(7) ?
    P1 Pd1 Br1 . . 85.15(7) ?
    Br1 Pd1 Br1 2_766 . 180.000(2) ?
    C24 P1 C1 . . 106.1(4) ?
    C24 P1 C7 . . 104.9(4) ?
    C1 P1 C7 . . 108.6(4) ?
    C24 P1 Pd1 . . 112.3(3) ?
    C1 P1 Pd1 . . 115.8(3) ?
    C7 P1 Pd1 . . 108.5(3) ?
    C6 C1 C2 . . 109.2(7) ?
    C6 C1 P1 . . 112.5(6) ?
    C2 C1 P1 . . 116.7(5) ?
    C6 C1 H1 . . 105.9 ?
    C2 C1 H1 . . 105.9 ?
    P1 C1 H1 . . 105.9 ?
    C3 C2 C1 . . 109.1(7) ?
    C3 C2 H2A . . 109.9 ?
    C1 C2 H2A . . 109.9 ?
    C3 C2 H2B . . 109.9 ?
    C1 C2 H2B . . 109.9 ?
    H2A C2 H2B . . 108.3 ?
    C4 C3 C2 . . 111.7(7) ?
    C4 C3 H3A . . 109.3 ?
    C2 C3 H3A . . 109.3 ?
    C4 C3 H3B . . 109.3 ?
    C2 C3 H3B . . 109.3 ?
    H3A C3 H3B . . 107.9 ?
    C3 C4 C5 . . 112.5(7) ?
    C3 C4 H4A . . 109.1 ?
    C5 C4 H4A . . 109.1 ?
    C3 C4 H4B . . 109.1 ?
    C5 C4 H4B . . 109.1 ?
    H4A C4 H4B . . 107.8 ?
    C4 C5 C6 . . 109.5(7) ?
    C4 C5 H5A . . 109.8 ?
    C6 C5 H5A . . 109.8 ?
    C4 C5 H5B . . 109.8 ?
    C6 C5 H5B . . 109.8 ?
    H5A C5 H5B . . 108.2 ?
    C1 C6 C5 . . 110.0(7) ?
    C1 C6 H6A . . 109.7 ?
    C5 C6 H6A . . 109.7 ?
    C1 C6 H6B . . 109.7 ?
    C5 C6 H6B . . 109.7 ?
    H6A C6 H6B . . 108.2 ?
    C8 C7 C12 . . 109.9(7) ?
    C8 C7 P1 . . 117.0(6) ?
    C12 C7 P1 . . 113.5(5) ?
    C8 C7 H7 . . 105.1 ?
    C12 C7 H7 . . 105.1 ?
    P1 C7 H7 . . 105.1 ?
    C9 C8 C7 . . 111.9(8) ?
    C9 C8 H8A . . 109.2 ?
    C7 C8 H8A . . 109.2 ?
    C9 C8 H8B . . 109.2 ?
    C7 C8 H8B . . 109.2 ?
    H8A C8 H8B . . 107.9 ?
    C10 C9 C8 . . 111.9(8) ?
    C10 C9 H9A . . 109.2 ?
    C8 C9 H9A . . 109.2 ?
    C10 C9 H9B . . 109.2 ?
    C8 C9 H9B . . 109.2 ?
    H9A C9 H9B . . 107.9 ?
    C11 C10 C9 . . 111.8(8) ?
    C11 C10 H10A . . 109.2 ?
    C9 C10 H10A . . 109.2 ?
    C11 C10 H10B . . 109.2 ?
    C9 C10 H10B . . 109.2 ?
    H10A C10 H10B . . 107.9 ?
    C10 C11 C12 . . 111.6(8) ?
    C10 C11 H11A . . 109.3 ?
    C12 C11 H11A . . 109.3 ?
    C10 C11 H11B . . 109.3 ?
    C12 C11 H11B . . 109.3 ?
    H11A C11 H11B . . 108.0 ?
    C11 C12 C7 . . 110.5(7) ?
    C11 C12 H12A . . 109.6 ?
    C7 C12 H12A . . 109.6 ?
    C11 C12 H12B . . 109.6 ?
    C7 C12 H12B . . 109.6 ?
    H12A C12 H12B . . 108.1 ?
    C14 C13 C18 . . 120.4(9) ?
    C14 C13 H13 . . 119.8 ?
    C18 C13 H13 . . 119.8 ?
    C15 C14 C13 . . 121.4(9) ?
    C15 C14 H14 . . 119.3 ?
    C13 C14 H14 . . 119.3 ?
    C14 C15 C16 . . 119.8(10) ?
    C14 C15 H15 . . 120.1 ?
    C16 C15 H15 . . 120.1 ?
    C15 C16 C17 . . 120.4(10) ?
    C15 C16 H16 . . 119.8 ?
    C17 C16 H16 . . 119.8 ?
    C16 C17 C18 . . 120.9(9) ?
    C16 C17 H17 . . 119.6 ?
    C18 C17 H17 . . 119.6 ?
    C17 C18 C13 . . 117.0(8) ?
    C17 C18 C19 . . 121.4(8) ?
    C13 C18 C19 . . 121.4(8) ?
    C20 C19 C24 . . 118.2(8) ?
    C20 C19 C18 . . 116.4(7) ?
    C24 C19 C18 . . 125.4(7) ?
    C21 C20 C19 . . 122.8(9) ?
    C21 C20 H20 . . 118.6 ?
    C19 C20 H20 . . 118.6 ?
    C22 C21 C20 . . 119.2(8) ?
    C22 C21 H21 . . 120.4 ?
    C20 C21 H21 . . 120.4 ?
    C21 C22 C23 . . 120.5(9) ?
    C21 C22 H22 . . 119.8 ?
    C23 C22 H22 . . 119.8 ?
    C24 C23 C22 . . 121.3(9) ?
    C24 C23 H23 . . 119.3 ?
    C22 C23 H23 . . 119.3 ?
    C23 C24 C19 . . 117.9(7) ?
    C23 C24 P1 . . 117.6(6) ?
    C19 C24 P1 . . 124.5(6) ?
loop_
    _geom_torsion_atom_site_label_1
    _geom_torsion_atom_site_label_2
    _geom_torsion_atom_site_label_3
    _geom_torsion_atom_site_label_4
    _geom_torsion_site_symmetry_1
    _geom_torsion_site_symmetry_2
    _geom_torsion_site_symmetry_3
    _geom_torsion_site_symmetry_4
    _geom_torsion
    _geom_torsion_publ_flag
    P1 Pd1 P1 C24 2_766 . . .  10E1(4)
                                      ?
    Br1 Pd1 P1 C24 2_766 . . . 120.1(3) ?
    Br1 Pd1 P1 C24 . . . . -59.9(3) ?
    P1 Pd1 P1 C1 2_766 . . .  -2E1(3)
                                     ?
    Br1 Pd1 P1 C1 2_766 . . . -2.1(3) ?
    Br1 Pd1 P1 C1 . . . . 177.9(3) ?
    P1 Pd1 P1 C7 2_766 . . .  -14E1(3)
                                      ?
    Br1 Pd1 P1 C7 2_766 . . . -124.4(3) ?
    Br1 Pd1 P1 C7 . . . . 55.6(3) ?
    C24 P1 C1 C6 . . . . 168.1(6) ?
    C7 P1 C1 C6 . . . . 55.8(6) ?
    Pd1 P1 C1 C6 . . . . -66.5(6) ?
    C24 P1 C1 C2 . . . . 40.7(7) ?
    C7 P1 C1 C2 . . . . -71.6(7) ?
    Pd1 P1 C1 C2 . . . . 166.1(5) ?
    C6 C1 C2 C3 . . . . 59.6(9) ?
    P1 C1 C2 C3 . . . . -171.5(6) ?
    C1 C2 C3 C4 . . . . -55.9(10) ?
    C2 C3 C4 C5 . . . . 54.7(11) ?
    C3 C4 C5 C6 . . . . -55.3(10) ?
    C2 C1 C6 C5 . . . . -61.9(9) ?
    P1 C1 C6 C5 . . . . 166.9(6) ?
    C4 C5 C6 C1 . . . . 58.9(9) ?
    C24 P1 C7 C8 . . . . -64.7(7) ?
    C1 P1 C7 C8 . . . . 48.4(7) ?
    Pd1 P1 C7 C8 . . . . 175.1(6) ?
    C24 P1 C7 C12 . . . . 165.6(6) ?
    C1 P1 C7 C12 . . . . -81.3(7) ?
    Pd1 P1 C7 C12 . . . . 45.3(7) ?
    C12 C7 C8 C9 . . . . -56.0(10) ?
    P1 C7 C8 C9 . . . . 172.6(7) ?
    C7 C8 C9 C10 . . . . 54.0(12) ?
    C8 C9 C10 C11 . . . . -52.8(13) ?
    C9 C10 C11 C12 . . . . 54.5(12) ?
    C10 C11 C12 C7 . . . . -57.0(11) ?
    C8 C7 C12 C11 . . . . 57.1(10) ?
    P1 C7 C12 C11 . . . . -169.7(7) ?
    C18 C13 C14 C15 . . . . 0.5(15) ?
    C13 C14 C15 C16 . . . . -1.5(16) ?
    C14 C15 C16 C17 . . . . -0.2(16) ?
    C15 C16 C17 C18 . . . . 2.9(15) ?
    C16 C17 C18 C13 . . . . -3.7(14) ?
    C16 C17 C18 C19 . . . . -178.3(9) ?
    C14 C13 C18 C17 . . . . 2.1(13) ?
    C14 C13 C18 C19 . . . . 176.6(8) ?
    C17 C18 C19 C20 . . . . 57.9(11) ?
    C13 C18 C19 C20 . . . . -116.4(9) ?
    C17 C18 C19 C24 . . . . -123.8(9) ?
    C13 C18 C19 C24 . . . . 61.9(12) ?
    C24 C19 C20 C21 . . . . -2.3(13) ?
    C18 C19 C20 C21 . . . . 176.1(8) ?
    C19 C20 C21 C22 . . . . 1.9(14) ?
    C20 C21 C22 C23 . . . . -1.4(14) ?
    C21 C22 C23 C24 . . . . 1.5(14) ?
    C22 C23 C24 C19 . . . . -1.8(12) ?
    C22 C23 C24 P1 . . . . -179.1(7) ?
    C20 C19 C24 C23 . . . . 2.2(12) ?
    C18 C19 C24 C23 . . . . -176.0(8) ?
    C20 C19 C24 P1 . . . . 179.2(6) ?
    C18 C19 C24 P1 . . . . 1.0(12) ?
    C1 P1 C24 C23 . . . . -139.6(6) ?
    C7 P1 C24 C23 . . . . -24.7(7) ?
    Pd1 P1 C24 C23 . . . . 93.0(6) ?
    C1 P1 C24 C19 . . . . 43.4(8) ?
    C7 P1 C24 C19 . . . . 158.3(7) ?
    Pd1 P1 C24 C19 . . . . -84.1(7) ?
