# Supplementary material for: Dibromidobis[2-(dicyclo­hexyl­phosphan­yl)­biphenyl-κP]palladium(II)
Source: Acta Crystallogr Sect E Struct Rep Online. 2008 Sep 30;64(Pt 10):m1349. doi: 10.1107/S1600536808030845 (PMC2959319; doi:10.1107/S1600536808030845)
Supplement: Supplementary file 2 [file e-64-m1349-Isup2.hkl]

# 
# h,k,l, Fc-squared, Fo-squared, sigma(Fo-squared) and status flag 
# 
data_I
_shelx_title ' A in P-1' 
_shelx_refln_list_code          4 
_shelx_F_calc_maximum      163.80 
_exptl_crystal_F_000       496.00 
_reflns_d_resolution_high  0.8255 
 
loop_ 
 _symmetry_equiv_pos_as_xyz 
 'x, y, z' 
 '-x, -y, -z' 
 
_cell_length_a     9.8174 
_cell_length_b     9.8267 
_cell_length_c    11.9567 
_cell_angle_alpha  91.582 
_cell_angle_beta  108.822 
_cell_angle_gamma 103.713 
 
_shelx_F_squared_multiplier     1.000 
 
loop_ 
 _refln_index_h 
 _refln_index_k 
 _refln_index_l 
 _refln_F_squared_calc 
 _refln_F_squared_meas 
 _refln_F_squared_sigma 
 _refln_observed_status 
   2   0   0    15337.95    15551.27    134.70 o 
   3   0   0     2680.83     2213.21     36.81 o 
   4   0   0       95.96       65.89     11.32 o 
   5   0   0     2040.83     1855.14     41.69 o 
   6   0   0     1545.12     1579.93     62.80 o 
   7   0   0       84.58       78.08     40.16 o 
   8   0   0      165.56      147.08     40.37 o 
   9   0   0       22.08        7.07     25.53 o 
  10   0   0        0.28       35.18     30.03 o 
 -11   1   0      130.19       93.64     38.23 o 
 -10   1   0        3.36       31.97     29.74 o 
  -9   1   0        1.03      -34.07     46.58 o 
  -8   1   0      208.33      222.24     37.46 o 
  -7   1   0      125.14      160.93     27.40 o 
  -6   1   0      535.32      713.29     31.09 o 
  -5   1   0      899.10     1211.01     48.23 o 
  -4   1   0      203.32      362.32     19.45 o 
  -3   1   0      795.11     1153.34     27.57 o 
  -2   1   0       37.79       54.35      7.69 o 
  -1   1   0     2260.23     2462.88     34.36 o 
   1   1   0     1090.97      897.12     22.09 o 
   2   1   0     3008.99     2538.45     35.91 o 
   3   1   0     4783.63     4699.06     68.92 o 
   4   1   0     2154.57     1895.42     51.44 o 
   5   1   0     3834.21     3591.31     59.47 o 
   6   1   0     3102.86     3039.01     82.06 o 
   7   1   0     1141.71     1134.63     57.37 o 
   8   1   0     1349.90     1481.58     83.30 o 
   9   1   0       74.18      127.49     33.41 o 
  10   1   0      251.74      260.90     45.39 o 
 -11   2   0      165.95      228.87     62.90 o 
 -10   2   0      140.27      119.06     33.99 o 
  -9   2   0        6.27       40.22     25.64 o 
  -8   2   0       77.82       74.06     19.87 o 
  -7   2   0      184.78      218.11     24.57 o 
  -6   2   0      140.10      174.86     29.24 o 
  -5   2   0     1448.45     1943.83     71.81 o 
  -4   2   0      638.75      572.75     22.68 o 
  -3   2   0      137.43      102.60     11.71 o 
  -2   2   0      610.43      384.85     20.87 o 
  -1   2   0       13.70      202.95     17.90 o 
   0   2   0      200.56      688.66     34.78 o 
   1   2   0       92.02       87.33     13.31 o 
   2   2   0        5.76       55.22      9.51 o 
   3   2   0        2.65       24.04      8.34 o 
   4   2   0      155.00      226.48     16.35 o 
   5   2   0       35.46       28.13     11.60 o 
   6   2   0     1327.01     1310.20     56.33 o 
   7   2   0      879.12      775.67     59.96 o 
   8   2   0      624.62      627.79     52.42 o 
   9   2   0      209.26      212.89     40.10 o 
  10   2   0       57.85       46.86     32.02 o 
 -11   3   0      457.26      720.57     86.44 o 
 -10   3   0      398.02      584.04     73.30 o 
  -9   3   0      376.38      439.68     42.23 o 
  -8   3   0      189.60      205.30     30.15 o 
  -7   3   0     1763.12     1770.31     49.47 o 
  -6   3   0     2914.05     2761.30     56.50 o 
  -5   3   0     3817.52     3742.78     59.94 o 
  -4   3   0     1080.15      944.41     27.30 o 
  -3   3   0      884.12      792.49     31.79 o 
  -2   3   0        1.23       21.24     11.27 o 
  -1   3   0      705.53      913.72     29.56 o 
   0   3   0      239.54      280.64     16.86 o 
   1   3   0        7.95       42.59     11.66 o 
   2   3   0      217.96      180.42     16.00 o 
   3   3   0        6.29       50.77     10.80 o 
   4   3   0      373.48      339.23     19.98 o 
   5   3   0       12.15        1.41     34.61 o 
   6   3   0       30.54       53.14     26.02 o 
   7   3   0      165.54      115.19     31.17 o 
   8   3   0       12.23        7.68     25.66 o 
   9   3   0        4.18       -7.82     26.24 o 
 -11   4   0      583.70      459.11     69.41 o 
 -10   4   0      266.85      266.60     54.60 o 
  -9   4   0      208.73      207.89     44.16 o 
  -8   4   0       37.93       11.00     22.99 o 
  -7   4   0      693.28      672.54     33.71 o 
  -6   4   0     2550.19     2410.55     52.56 o 
  -5   4   0     3860.13     3543.41     58.47 o 
  -4   4   0     6057.57     5842.28     77.56 o 
  -3   4   0     4130.80     3703.59     72.68 o 
  -2   4   0     4843.95     4016.64     73.11 o 
  -1   4   0     2880.09     2560.12     52.12 o 
   0   4   0    10347.69    11141.31    129.78 o 
   1   4   0     6084.29     6481.24     92.90 o 
   2   4   0     4086.68     4239.74     73.69 o 
   3   4   0      363.78      370.02     21.37 o 
   4   4   0        1.11       -2.17     17.55 o 
   5   4   0       35.15        1.62     20.05 o 
   6   4   0       25.38       20.42     23.11 o 
   7   4   0      118.88      103.69     31.73 o 
   8   4   0      123.40       63.00     49.21 o 
   9   4   0       48.71       21.42     33.46 o 
 -11   5   0      124.94       84.55     46.35 o 
 -10   5   0       78.77       12.88     25.21 o 
  -9   5   0      170.72      134.27     31.27 o 
  -8   5   0       55.70       66.12     25.89 o 
  -7   5   0       82.04      140.84     27.77 o 
  -6   5   0      598.60      616.61     41.50 o 
  -5   5   0     1025.52      992.40     68.10 o 
  -4   5   0     2476.04     2483.58     72.03 o 
  -3   5   0     2252.84     2062.26     58.03 o 
  -2   5   0     1355.85     1045.44     93.70 o 
  -1   5   0     1760.16     1572.64     39.78 o 
   0   5   0     2904.12     2949.56     60.40 o 
   1   5   0     3944.08     4060.80     75.82 o 
   2   5   0     4062.95     4160.07     79.51 o 
   3   5   0     2251.39     2295.89     68.82 o 
   4   5   0      666.37      650.61     45.20 o 
   5   5   0      302.54      322.02     38.28 o 
   6   5   0      407.18      503.31     47.49 o 
   7   5   0      212.14      226.43     69.21 o 
   8   5   0      605.71      561.06     56.76 o 
 -10   6   0      183.29      151.63     81.31 o 
  -9   6   0       30.74       -9.85     22.76 o 
  -8   6   0        7.62       14.67     26.95 o 
  -7   6   0        2.36       42.04     30.55 o 
  -6   6   0      117.32      141.56     26.86 o 
  -5   6   0      167.99      268.62     31.91 o 
  -4   6   0      224.13      378.07     32.81 o 
  -3   6   0       77.42      171.66     24.73 o 
  -2   6   0       31.07      117.53     21.16 o 
  -1   6   0       17.45      117.43     17.48 o 
   0   6   0       12.62       54.71     17.21 o 
   1   6   0      570.63      648.78     34.81 o 
   2   6   0     1050.53     1102.62     44.31 o 
   3   6   0      829.13      864.97     67.40 o 
   4   6   0     1176.96     1220.26     59.57 o 
   5   6   0       71.74      101.92     28.70 o 
   6   6   0      445.94      359.53     49.14 o 
   7   6   0      172.98      150.67     37.95 o 
 -10   7   0      338.00      370.34     77.50 o 
  -9   7   0      290.08      334.67     42.70 o 
  -8   7   0      110.13      112.38     49.96 o 
  -7   7   0      221.75      219.21     35.19 o 
  -6   7   0        2.06        9.15     20.79 o 
  -5   7   0      555.62      541.82     41.92 o 
  -4   7   0      168.15      185.31     28.90 o 
  -3   7   0      103.81      122.17     57.01 o 
  -2   7   0        4.32       56.49     30.88 o 
  -1   7   0        4.46       57.29     27.85 o 
   0   7   0      165.26      220.50     25.37 o 
   1   7   0       89.53       75.59     29.26 o 
   2   7   0        2.95       19.97     29.44 o 
   3   7   0      160.77      207.20     48.03 o 
   4   7   0       28.84       69.85     28.41 o 
   5   7   0        4.54      -32.37     25.95 o 
   6   7   0        2.15       31.93     42.51 o 
   7   7   0      158.01      129.08     38.97 o 
 -10   8   0      421.95      512.71     54.77 o 
  -9   8   0      543.25      591.65    107.41 o 
  -8   8   0      171.17      195.45     36.97 o 
  -7   8   0      320.12      358.07     49.65 o 
  -6   8   0      379.44      438.78     43.84 o 
  -5   8   0      390.96      396.32     40.13 o 
  -4   8   0     3002.90     3006.08     88.86 o 
  -3   8   0     1370.05     1509.34     63.47 o 
  -2   8   0      754.37      811.00     70.64 o 
  -1   8   0      474.45      410.15     51.57 o 
   0   8   0      359.58      395.91     50.88 o 
   1   8   0      272.27      248.97     42.81 o 
   2   8   0      131.48      137.38     41.88 o 
   3   8   0      223.00      138.78     47.34 o 
   4   8   0       23.16       -9.26     24.44 o 
   5   8   0        0.15      -14.26     36.49 o 
   6   8   0       17.43       -1.51     34.72 o 
  -9   9   0      322.39      243.62     43.65 o 
  -8   9   0      438.15      465.19     49.92 o 
  -7   9   0      696.89      668.68     55.39 o 
  -6   9   0      109.12      118.67     37.06 o 
  -5   9   0      412.85      408.49     77.34 o 
  -4   9   0     1409.61     1454.13    100.68 o 
  -3   9   0     1035.85     1096.78     87.16 o 
  -2   9   0     1148.40     1338.61     91.29 o 
  -1   9   0      544.90      656.44     69.02 o 
   0   9   0        5.67       14.63     33.07 o 
   4   9   0      304.56      283.74     58.85 o 
  -8  10   0      342.25      283.64     45.65 o 
  -7  10   0       93.68       72.25     31.98 o 
  -6  10   0       19.61        7.77     42.35 o 
  -5  10   0        0.02       -1.21     24.42 o 
  -4  10   0      260.01      149.64     54.03 o 
  -3  10   0      135.51      179.05     55.59 o 
  -2  10   0      388.03      268.84     59.48 o 
  -1  10   0       26.70      -12.71     38.77 o 
   3  10   0      364.45      373.06     63.26 o 
  -6  11   0        5.28      -18.35     26.88 o 
  -5  11   0        1.45       78.19     51.45 o 
  -4  11   0       64.86       70.37     52.59 o 
  -3  11   0      119.45       10.52     46.95 o 
  -2  11   0       78.23       41.70     48.75 o 
  -1  11   0       29.28        1.92     45.81 o 
   1 -11   1      284.22      257.48     65.33 o 
   2 -11   1      220.69      196.50     60.89 o 
   3 -11   1      100.12      106.19     55.35 o 
   4 -11   1        6.85      -17.21     42.00 o 
   5 -11   1        0.27      -10.84     31.92 o 
   6 -11   1       56.74        3.00     28.66 o 
   0 -10   1      509.05      525.91     67.25 o 
   1 -10   1      904.69      914.52     84.22 o 
   2 -10   1     1022.21      909.79     86.80 o 
   3 -10   1      759.72      726.96     82.00 o 
   4 -10   1      303.37      261.60     40.12 o 
   5 -10   1       61.11       57.48     35.00 o 
   6 -10   1      210.01      217.94     49.12 o 
   7 -10   1       80.44      118.39     42.62 o 
   8 -10   1      104.23       47.36     31.29 o 
  -5  -9   1      211.14      307.22     60.83 o 
  -4  -9   1      260.51      267.52     55.80 o 
  -1  -9   1       93.40      173.56     46.89 o 
   0  -9   1      257.82      259.52     52.80 o 
   1  -9   1     1243.98     1291.60     88.30 o 
   2  -9   1      812.70     1001.11     82.84 o 
   3  -9   1      595.69      693.93     51.62 o 
   4  -9   1      569.43      576.49     48.10 o 
   5  -9   1      139.92      156.63     32.96 o 
   6  -9   1      728.02      792.67     71.39 o 
   7  -9   1      964.47     1115.28     67.09 o 
   8  -9   1      509.67      563.85     81.04 o 
   9  -9   1      413.73      331.81    109.21 o 
  -6  -8   1       56.15       69.82     33.13 o 
  -5  -8   1       72.49       41.34     28.20 o 
  -4  -8   1        7.09       23.01     24.68 o 
  -3  -8   1      241.87      213.05     50.43 o 
  -2  -8   1        6.37       -5.97     26.32 o 
  -1  -8   1        1.70       32.11     26.83 o 
   0  -8   1       14.65       36.40     28.21 o 
   1  -8   1      472.97      417.73     56.13 o 
   2  -8   1      640.61      612.42     51.18 o 
   3  -8   1      962.79     1008.44    123.00 o 
   4  -8   1      229.24      264.33     34.90 o 
   5  -8   1       54.88       86.02     26.51 o 
   6  -8   1       74.12       95.23     27.30 o 
   7  -8   1      560.87      630.29     61.94 o 
   8  -8   1      306.50      381.34     91.37 o 
   9  -8   1      778.89      904.07     65.26 o 
  -7  -7   1        1.43       15.34     33.16 o 
  -6  -7   1      213.76      210.58     39.82 o 
  -5  -7   1        0.33        2.92     24.58 o 
  -4  -7   1      786.58      799.47     54.06 o 
  -3  -7   1      350.26      336.69     52.71 o 
  -2  -7   1       62.48       67.62     32.96 o 
  -1  -7   1      111.70      176.80     25.62 o 
   0  -7   1      115.38      175.42     36.94 o 
   1  -7   1        2.85       83.44     32.47 o 
   2  -7   1      167.65      250.91     29.94 o 
   3  -7   1      134.74      144.82     26.37 o 
   4  -7   1       46.38       50.76     21.79 o 
   5  -7   1       67.21       59.32     22.83 o 
   6  -7   1      708.56      688.99     49.93 o 
   7  -7   1      229.13      221.63     66.87 o 
   8  -7   1        3.87        5.83     29.02 o 
   9  -7   1      267.55      231.09     40.10 o 
  10  -7   1      220.99      227.98     42.33 o 
  -8  -6   1      185.90      190.56     43.66 o 
  -7  -6   1      152.80      256.78     64.94 o 
  -6  -6   1      199.69      221.49     37.72 o 
  -5  -6   1      230.48      312.75     38.68 o 
  -4  -6   1     1336.37     1483.45     62.98 o 
  -3  -6   1     1876.81     2049.88     61.86 o 
  -2  -6   1     1642.45     1706.60     55.68 o 
  -1  -6   1     2486.17     2617.57     64.37 o 
   0  -6   1      383.26      411.11     61.03 o 
   1  -6   1      742.36      771.99     39.04 o 
   2  -6   1     1385.16     1371.98     51.01 o 
   3  -6   1       70.25      135.64     22.69 o 
   4  -6   1      805.50      954.20     48.07 o 
   5  -6   1       39.55       68.27     34.61 o 
   6  -6   1       38.18       50.32     22.59 o 
   7  -6   1       39.23       72.91     25.00 o 
   8  -6   1       21.92       39.77     26.70 o 
   9  -6   1      116.40       83.58     30.21 o 
  10  -6   1       86.87       21.24     30.06 o 
  -8  -5   1      110.77      112.93     33.75 o 
  -7  -5   1      143.63       79.58     49.99 o 
  -6  -5   1      315.20      278.30     38.10 o 
  -5  -5   1      870.00      809.42     51.08 o 
  -4  -5   1     2920.26     3091.56     84.13 o 
  -3  -5   1     2747.54     2669.87     65.78 o 
  -2  -5   1     3495.59     3409.07    124.32 o 
  -1  -5   1      290.58      160.47     27.63 o 
   0  -5   1     2498.13     2155.93     68.04 o 
   1  -5   1      874.25      603.37     27.19 o 
   2  -5   1     6495.82     6056.90    102.86 o 
   3  -5   1     3527.81     3112.19     72.91 o 
   4  -5   1     3553.62     3331.53     78.39 o 
   5  -5   1     2022.89     1894.73     61.82 o 
   6  -5   1      564.50      649.99     60.74 o 
   7  -5   1      261.88      241.87     42.92 o 
   8  -5   1      284.67      258.23     35.57 o 
   9  -5   1      625.92      475.30     45.72 o 
  10  -5   1      161.03      128.44     50.58 o 
  -9  -4   1      126.09       76.02     37.66 o 
  -8  -4   1      116.80       11.91     62.08 o 
  -7  -4   1       36.02       25.09     25.33 o 
  -6  -4   1      310.52      359.62     39.48 o 
  -5  -4   1      126.34      158.84     37.13 o 
  -4  -4   1        1.91       27.52     13.78 o 
  -3  -4   1      264.01      264.76     30.25 o 
  -2  -4   1     1439.05     1697.67     68.01 o 
  -1  -4   1     1629.00     1913.42     45.75 o 
   0  -4   1     2234.58     2257.26     97.66 o 
   1  -4   1      827.56      624.82     28.94 o 
   2  -4   1     3183.73     3029.91     63.99 o 
   3  -4   1     3595.78     3192.99     68.08 o 
   4  -4   1     5534.26     5284.18     68.00 o 
   5  -4   1     2933.83     2736.20     51.64 o 
   6  -4   1     1558.56     1408.55     41.34 o 
   7  -4   1      180.18      183.29     35.33 o 
   8  -4   1     1045.92     1066.51     54.73 o 
   9  -4   1     1061.38     1061.49     84.43 o 
  10  -4   1      685.36      611.92     75.25 o 
 -10  -3   1      152.14      204.47     64.58 o 
  -9  -3   1      181.82      161.57     38.79 o 
  -8  -3   1      232.21      151.59     33.47 o 
  -7  -3   1      136.88      122.14     30.28 o 
  -6  -3   1        1.19        5.77     20.00 o 
  -5  -3   1      176.26      196.92     19.48 o 
  -4  -3   1       18.09       85.77     14.01 o 
  -3  -3   1      112.76       89.92     12.81 o 
  -2  -3   1      452.21      831.00     30.41 o 
  -1  -3   1      322.77      715.36     26.25 o 
   0  -3   1      238.52      600.64     24.35 o 
   1  -3   1      785.68      642.58     27.01 o 
   2  -3   1      329.50      253.38     25.68 o 
   3  -3   1      817.18     1157.16     32.19 o 
   4  -3   1      256.08      250.12     17.11 o 
   5  -3   1     1258.77     1350.43     37.00 o 
   6  -3   1       98.25      107.38     18.34 o 
   7  -3   1       90.01       93.44     30.92 o 
   8  -3   1      175.11      215.79     26.29 o 
   9  -3   1      591.61      751.64     68.33 o 
  10  -3   1      731.57      915.00     92.85 o 
 -10  -2   1      262.09      183.76     62.66 o 
  -9  -2   1      447.53      475.24     50.76 o 
  -8  -2   1      430.99      486.09     46.55 o 
  -7  -2   1     2053.73     2184.40    106.76 o 
  -6  -2   1      987.97     1088.67     64.04 o 
  -5  -2   1      694.78      689.41     39.29 o 
  -4  -2   1      996.38      993.57     29.85 o 
  -3  -2   1      614.63      648.45     25.58 o 
  -2  -2   1      948.11     1010.43     29.78 o 
  -1  -2   1    11125.33    14839.38    150.72 o 
   0  -2   1       54.07      235.04     18.99 o 
   1  -2   1      804.01      573.83     21.31 o 
   2  -2   1      609.29      512.81     16.54 o 
   3  -2   1     1486.05     1261.61     29.02 o 
   4  -2   1       37.87      198.38     33.31 o 
   5  -2   1       75.88      258.72     19.67 o 
   6  -2   1      123.73      117.56     18.17 o 
   7  -2   1        9.58       21.60     19.80 o 
   8  -2   1       59.82       76.27     26.17 o 
   9  -2   1       59.12      -28.20     59.39 o 
  10  -2   1      130.10      160.95     37.66 o 
 -10  -1   1       61.95       22.73     46.62 o 
  -9  -1   1      436.22      459.69    101.62 o 
  -8  -1   1      463.67      459.13     45.31 o 
  -7  -1   1     3282.43     3227.46     88.29 o 
  -6  -1   1     2362.70     2308.23     52.24 o 
  -5  -1   1     4024.58     3993.18     63.91 o 
  -4  -1   1     5836.58     5616.42     71.57 o 
  -3  -1   1     6993.39     6691.85     95.96 o 
  -2  -1   1    26364.38    29546.33    353.84 o 
  -1  -1   1     6699.19     6209.67     95.96 o 
   0  -1   1     5669.45     5343.21     85.18 o 
   1  -1   1     1459.34     2247.57     39.08 o 
   2  -1   1     2494.97     2447.16     34.90 o 
   3  -1   1     1736.29     1769.34     33.97 o 
   4  -1   1     1506.79     1573.86     35.78 o 
   5  -1   1     1600.57     1777.65     42.18 o 
   6  -1   1       53.50      100.02     18.27 o 
   7  -1   1       11.18      -27.01     18.00 o 
   8  -1   1       25.79       43.35     26.34 o 
   9  -1   1       35.48       42.63     30.09 o 
  10  -1   1       41.58       43.05     51.70 o 
 -11   0   1       14.63       37.66     47.01 o 
 -10   0   1       67.10       77.29     47.51 o 
  -9   0   1        7.76       18.03     27.13 o 
  -8   0   1       17.18       21.81     23.27 o 
  -7   0   1     1090.78     1168.79     65.25 o 
  -6   0   1      832.71      907.33     34.13 o 
  -5   0   1       25.70       58.02     13.30 o 
  -4   0   1      470.76      434.52     20.59 o 
  -3   0   1     3039.13     3025.22     54.90 o 
  -2   0   1     9220.10     9840.05     84.72 o 
  -1   0   1    13906.71    14262.44    134.67 o 
   1   0   1      476.31      240.35     14.20 o 
   2   0   1     6876.73     5872.45     59.63 o 
   3   0   1     5706.40     4947.69     59.54 o 
   4   0   1     4710.73     4263.87     69.67 o 
   5   0   1     5622.29     5247.28     73.61 o 
   6   0   1     3038.93     3101.62     83.03 o 
   7   0   1      245.74      276.16     37.09 o 
   8   0   1     1313.93     1380.20    157.64 o 
   9   0   1        1.42       19.88     28.09 o 
  10   0   1      465.49      425.01     68.51 o 
 -11   1   1        0.23      -56.17     37.45 o 
 -10   1   1        9.91       13.54     24.93 o 
  -9   1   1       66.75       65.07     28.06 o 
  -8   1   1       92.09      108.17     28.63 o 
  -7   1   1      721.77      768.08     36.37 o 
  -6   1   1       27.74       46.46     15.13 o 
  -5   1   1      172.36      144.29     15.87 o 
  -4   1   1     1600.10     1450.28     33.15 o 
  -3   1   1      807.72      745.87     21.79 o 
  -2   1   1     1205.13     2274.04     45.80 o 
  -1   1   1     2946.44     3882.96     68.75 o 
   0   1   1     2134.17     2606.71     53.28 o 
   1   1   1     1709.27     2231.44     40.74 o 
   2   1   1      106.10      114.57     15.73 o 
   3   1   1      115.08       74.48      9.23 o 
   4   1   1     1672.65     1590.48     53.08 o 
   5   1   1     1634.79     1447.37     54.76 o 
   6   1   1     2436.35     2370.80     75.85 o 
   7   1   1      248.21      313.93     37.70 o 
   8   1   1      487.30      530.98     54.21 o 
   9   1   1       59.50       88.88     31.45 o 
  10   1   1      389.43      411.36     53.70 o 
 -11   2   1      288.06      257.54     63.86 o 
 -10   2   1      138.31      164.22     35.53 o 
  -9   2   1       72.99      162.29     32.63 o 
  -8   2   1      794.47      789.09     37.40 o 
  -7   2   1     1931.64     2037.12     86.75 o 
  -6   2   1      413.04      457.18     25.97 o 
  -5   2   1     2566.64     2903.84     52.21 o 
  -4   2   1      388.84      427.72     19.50 o 
  -3   2   1      384.26      401.96     17.58 o 
  -2   2   1      531.31      409.67     15.36 o 
  -1   2   1     7162.67     7569.99     69.26 o 
   0   2   1      195.30      145.67     11.65 o 
   1   2   1       53.86      136.90     23.24 o 
   2   2   1     1788.52     1573.64     43.79 o 
   3   2   1       76.76      246.32     30.66 o 
   4   2   1       80.58       57.23     10.64 o 
   5   2   1      397.25      522.58     40.19 o 
   6   2   1      681.88      661.91     80.35 o 
   7   2   1       97.37      141.45     31.91 o 
   8   2   1      207.71      128.27     39.92 o 
   9   2   1       44.11      -15.31     27.50 o 
 -10   3   1      139.75      209.66     43.92 o 
  -9   3   1      733.41      787.25     41.24 o 
  -8   3   1     2151.20     2065.36     64.32 o 
  -7   3   1     2969.58     2895.63     62.25 o 
  -6   3   1     4127.24     3943.02     90.88 o 
  -5   3   1     3690.45     3444.82     57.31 o 
  -4   3   1     1610.20     1366.76     54.70 o 
  -3   3   1     1699.97     1518.58     30.83 o 
  -2   3   1     2348.94     2108.85     33.83 o 
  -1   3   1     3954.81     4558.17     66.29 o 
   0   3   1     1901.41     2226.37     43.34 o 
   1   3   1      909.28      974.39     29.19 o 
   2   3   1      157.17      172.70     14.81 o 
   3   3   1       23.09      111.22     48.84 o 
   4   3   1      184.29      163.49     25.75 o 
   5   3   1      170.64      235.61     36.70 o 
   6   3   1       76.10       93.55     27.96 o 
   7   3   1       86.44       59.99     42.09 o 
   8   3   1       22.51       28.13     29.26 o 
   9   3   1        1.16      -52.12     42.78 o 
 -10   4   1        0.18       33.67     23.97 o 
  -9   4   1      177.07      191.66     32.42 o 
  -8   4   1      142.37      153.72     22.73 o 
  -7   4   1     1039.67     1013.40     48.89 o 
  -6   4   1     2600.03     2524.55     60.35 o 
  -5   4   1     3330.88     2999.41     53.70 o 
  -4   4   1     2391.97     1975.67     40.95 o 
  -3   4   1     4303.60     4078.52     54.70 o 
  -2   4   1     2649.95     2143.42     57.55 o 
  -1   4   1     7889.65     7336.47     95.92 o 
   0   4   1     5040.47     5148.60     78.87 o 
   1   4   1     3789.76     3427.31     70.08 o 
   2   4   1     2127.98     1993.49     47.32 o 
   3   4   1     1012.20      993.43     30.04 o 
   4   4   1      799.49      813.20     47.58 o 
   5   4   1      616.50      563.30     70.22 o 
   6   4   1      727.08      660.25     62.77 o 
   7   4   1      337.92      257.72     40.72 o 
   8   4   1      123.40      102.60     46.46 o 
 -10   5   1        1.76       -0.77     24.67 o 
  -9   5   1       24.72       37.09     25.88 o 
  -8   5   1       41.87       46.87     25.17 o 
  -7   5   1       24.24       74.53     46.44 o 
  -6   5   1      551.28      696.82     52.41 o 
  -5   5   1      180.79      280.31     20.24 o 
  -4   5   1      250.67      367.10     19.58 o 
  -3   5   1      564.06      773.08     24.24 o 
  -2   5   1       47.82       66.20     11.27 o 
  -1   5   1     4821.85     5425.05    116.30 o 
   0   5   1     2728.19     2986.87     62.44 o 
   1   5   1     4913.40     5267.30     89.10 o 
   2   5   1     2256.83     2359.78     58.35 o 
   3   5   1      252.52      248.17     31.85 o 
   4   5   1      292.00      284.02     39.59 o 
   5   5   1      283.48      318.19     39.19 o 
   6   5   1      938.46      968.25     62.32 o 
   7   5   1      987.81      969.34     66.85 o 
   8   5   1      284.62      288.25     74.01 o 
 -11   6   1      310.42      268.79     41.98 o 
 -10   6   1      143.87      120.58     30.83 o 
  -9   6   1       37.70      -19.11     20.93 o 
  -8   6   1      145.11      140.18     30.09 o 
  -7   6   1        0.88       32.08     22.00 o 
  -6   6   1      118.29      114.85     26.99 o 
  -5   6   1      337.33      419.19     35.65 o 
  -4   6   1        3.78       49.88     20.16 o 
  -3   6   1      146.17      122.41     22.13 o 
  -2   6   1      255.67      287.77     22.43 o 
  -1   6   1     1379.04     1455.36     45.32 o 
   0   6   1       96.33       85.99     21.89 o 
   1   6   1      432.95      505.61     33.10 o 
   2   6   1      188.33      217.76     42.30 o 
   3   6   1      280.93      278.85     35.26 o 
   4   6   1      172.13      223.75     51.78 o 
   5   6   1      155.73      154.48     34.67 o 
   6   6   1      638.70      574.58     53.72 o 
   7   6   1      491.30      399.73     52.18 o 
 -10   7   1      314.42      284.80     65.24 o 
  -9   7   1      244.68      258.75     39.33 o 
  -8   7   1     1065.14     1092.45     59.91 o 
  -7   7   1       20.62       60.01     24.96 o 
  -6   7   1     1561.46     1574.91     68.64 o 
  -5   7   1      621.30      616.47     44.00 o 
  -4   7   1      584.79      678.84     70.68 o 
  -3   7   1       57.31       41.52     28.14 o 
  -2   7   1       19.05       38.02     30.70 o 
  -1   7   1      150.11       97.05     34.24 o 
   0   7   1       11.45       17.95     18.33 o 
   1   7   1      776.40      723.87     45.23 o 
   2   7   1        2.58      -18.83     28.81 o 
   3   7   1      177.78      156.45     32.35 o 
   4   7   1       73.27      107.82     39.58 o 
   5   7   1       26.31       12.96     26.36 o 
   6   7   1       91.11       20.76     29.99 o 
 -10   8   1      361.81      358.92     48.02 o 
  -9   8   1      481.44      393.19     79.30 o 
  -8   8   1      293.90      345.23     42.93 o 
  -7   8   1      365.41      417.65     42.72 o 
  -6   8   1      670.77      652.08     49.10 o 
  -5   8   1     1676.73     1639.84     67.09 o 
  -4   8   1     1556.56     1514.59     64.19 o 
  -3   8   1      670.71      723.99     69.41 o 
  -2   8   1      276.71      320.05     50.91 o 
  -1   8   1      265.83      334.95     48.57 o 
   0   8   1      645.12      872.13     66.89 o 
   2   8   1      459.33      435.63     59.78 o 
   3   8   1       28.12       46.67     26.37 o 
   4   8   1      133.29      142.68     34.15 o 
   5   8   1        2.55        9.43     28.17 o 
  -9   9   1      122.33       65.04     30.12 o 
  -8   9   1        0.30        0.60     23.65 o 
  -7   9   1       19.87      -29.67     31.08 o 
  -6   9   1       51.15       40.88     26.04 o 
  -5   9   1      736.37      730.03     53.48 o 
  -4   9   1     1310.58     1168.56     90.75 o 
  -3   9   1      755.09      807.07     78.31 o 
  -2   9   1      621.07      648.38     70.22 o 
  -1   9   1      299.41      310.31     56.43 o 
   3   9   1      368.18      295.02     58.61 o 
   4   9   1       78.38      108.62     49.59 o 
  -8  10   1       18.49       53.58     32.26 o 
  -7  10   1       18.74       49.41     30.91 o 
  -6  10   1        6.66      -23.55     22.04 o 
  -5  10   1       13.75       -0.27     43.50 o 
  -4  10   1      128.60       21.59     45.81 o 
  -3  10   1      113.32       66.32     46.35 o 
  -2  10   1        7.30       19.67     44.46 o 
  -1  10   1       73.88       40.59     43.89 o 
   3  10   1      178.52      170.83     55.11 o 
  -7  11   1        3.98       -7.48     27.85 o 
  -6  11   1       61.21       62.00     54.18 o 
  -5  11   1       28.74      -54.24     42.99 o 
  -4  11   1      210.68       94.80     55.68 o 
  -3  11   1       63.73       48.06     48.48 o 
  -2  11   1       40.47       97.08     51.66 o 
   0 -11   2      731.23      627.42     79.48 o 
   1 -11   2      330.46      203.30     59.57 o 
   2 -11   2      209.91      146.67     58.31 o 
   3 -11   2       17.66       65.60     50.76 o 
   4 -11   2        1.39       16.11     42.99 o 
   5 -11   2       82.00       25.07     26.83 o 
   6 -11   2      113.46      112.65     35.12 o 
  -1 -10   2      562.00      558.17     71.15 o 
   0 -10   2      778.01      850.03     84.04 o 
   1 -10   2      720.64      715.06     79.60 o 
   2 -10   2      688.48      654.50     78.04 o 
   3 -10   2      286.83      272.61     41.33 o 
   4 -10   2       96.62      101.03     38.63 o 
   5 -10   2      386.07      365.11     46.18 o 
   6 -10   2      272.70      243.20     57.80 o 
   7 -10   2      271.02      171.56     38.66 o 
  -5  -9   2      325.35      212.57     53.40 o 
  -2  -9   2       63.94       23.96     36.19 o 
  -1  -9   2       33.04       18.47     35.95 o 
   0  -9   2      484.76      509.45     65.90 o 
   1  -9   2      456.99      443.19     64.46 o 
   2  -9   2      462.19      507.55     45.00 o 
   3  -9   2      150.91      169.89     31.40 o 
   4  -9   2      312.63      286.32     53.53 o 
   5  -9   2      316.38      415.39    126.07 o 
   6  -9   2      731.75      819.87     98.02 o 
   7  -9   2      698.02      712.35     59.50 o 
   8  -9   2      327.40      347.64     69.29 o 
  -6  -8   2      208.50      201.79     40.03 o 
  -5  -8   2      249.14      222.55     40.17 o 
  -4  -8   2      288.04      225.37     55.86 o 
  -2  -8   2        3.10        6.03     29.47 o 
  -1  -8   2      129.69      110.72     40.77 o 
   0  -8   2       22.23       13.61     32.23 o 
   1  -8   2       46.42       36.43     34.84 o 
   2  -8   2       60.81       28.79     21.42 o 
   3  -8   2        6.57       -7.90     17.50 o 
   4  -8   2      163.07      136.52     29.67 o 
   5  -8   2      315.57      246.98     35.08 o 
   6  -8   2      259.68      213.17     39.28 o 
   7  -8   2      947.00      902.69     60.82 o 
   8  -8   2      481.76      495.32     50.88 o 
   9  -8   2      284.96      230.45     42.30 o 
  -7  -7   2       63.15      164.99     38.58 o 
  -6  -7   2      224.98      240.41     40.23 o 
  -5  -7   2      789.32      726.79     54.58 o 
  -4  -7   2     1039.02     1174.82     87.34 o 
  -3  -7   2      221.87      257.63     31.46 o 
  -2  -7   2       41.14       55.59     25.32 o 
  -1  -7   2       28.56       68.21     31.48 o 
   0  -7   2       97.03      102.75     33.40 o 
   1  -7   2      610.86      616.94     51.81 o 
   2  -7   2     1059.37     1121.28     88.64 o 
   3  -7   2        1.64       12.45     18.54 o 
   4  -7   2       26.16       86.57     50.31 o 
   5  -7   2      171.28      262.06     46.55 o 
   6  -7   2      226.63      287.91     51.31 o 
   7  -7   2      143.66      113.76     30.72 o 
   8  -7   2       30.93       28.02     26.51 o 
   9  -7   2      103.71       53.50     29.66 o 
  -8  -6   2      112.45       93.30     57.98 o 
  -7  -6   2      199.39      219.17     80.64 o 
  -6  -6   2      111.81       73.94     28.07 o 
  -5  -6   2     1209.53     1338.80     75.15 o 
  -4  -6   2     1140.77     1219.05     82.75 o 
  -3  -6   2     1153.54     1176.16     49.58 o 
  -2  -6   2     2101.57     2300.98     64.41 o 
  -1  -6   2     1210.37     1153.98     44.10 o 
   0  -6   2     2273.72     2185.68     54.58 o 
   1  -6   2     1892.29     1637.97     55.03 o 
   2  -6   2     2635.26     2455.45     69.01 o 
   3  -6   2     1087.72     1016.09     92.55 o 
   4  -6   2      904.97      911.60     47.21 o 
   5  -6   2       78.49       94.84     29.53 o 
   6  -6   2        6.88       26.15     21.50 o 
   7  -6   2      405.38      446.94     42.67 o 
   8  -6   2      147.64      143.46     33.08 o 
   9  -6   2      193.86       79.24     31.08 o 
  10  -6   2       22.12       39.04     42.72 o 
  -9  -5   2       76.59       38.77     51.87 o 
  -8  -5   2        7.19      -28.63     37.57 o 
  -7  -5   2        1.96       10.02     26.80 o 
  -6  -5   2       77.41      111.14     29.73 o 
  -5  -5   2      435.93      554.58     43.92 o 
  -4  -5   2      809.51      902.37     60.59 o 
  -3  -5   2     1069.98     1063.09    135.56 o 
  -2  -5   2     1400.53     1463.77     48.37 o 
  -1  -5   2     1680.25     1633.18     47.42 o 
   0  -5   2     2322.99     2040.08     41.16 o 
   1  -5   2     2035.10     1641.77    121.13 o 
   2  -5   2     6890.98     6822.92    113.29 o 
   3  -5   2     3808.95     3471.41     79.32 o 
   4  -5   2     3493.12     3321.49    115.59 o 
   5  -5   2     1153.38     1111.28     50.98 o 
   6  -5   2      464.99      430.15     62.21 o 
   7  -5   2     1057.66     1110.53     55.60 o 
   8  -5   2     1433.44     1472.94     66.07 o 
   9  -5   2      327.24      312.47     60.11 o 
  10  -5   2      403.97      382.35     68.48 o 
  -9  -4   2       34.17       -4.23     41.70 o 
  -8  -4   2       29.70       -1.72     25.25 o 
  -7  -4   2        3.46        0.71     22.94 o 
  -6  -4   2       29.61       19.64     23.05 o 
  -5  -4   2      105.65      153.63     20.75 o 
  -4  -4   2      399.10      530.74     77.75 o 
  -3  -4   2       11.13       44.91     15.97 o 
  -2  -4   2        3.39       20.80     13.81 o 
  -1  -4   2      511.15      530.49     26.98 o 
   0  -4   2     1622.25     1604.57     41.13 o 
   1  -4   2        0.41        2.59     10.36 o 
   2  -4   2      998.86     1026.37     38.40 o 
   3  -4   2     1218.92     1143.86     78.48 o 
   4  -4   2     1150.83     1035.11     29.46 o 
   5  -4   2      571.52      629.18     27.60 o 
   6  -4   2      985.71      949.18     64.34 o 
   7  -4   2     2246.02     2213.72     73.41 o 
   8  -4   2     2479.01     2479.13     81.97 o 
   9  -4   2      754.29      758.29     82.78 o 
  10  -4   2      526.06      482.67     74.77 o 
 -10  -3   2      405.35      387.18     76.60 o 
  -9  -3   2      513.38      548.93     85.21 o 
  -8  -3   2      344.69      341.82     43.17 o 
  -7  -3   2      188.06      151.95     63.85 o 
  -6  -3   2       43.71       77.08     57.17 o 
  -5  -3   2       61.28       85.84     16.82 o 
  -4  -3   2      583.03      709.51     28.58 o 
  -3  -3   2      159.56      302.45     23.72 o 
  -2  -3   2     2713.34     4010.23     91.86 o 
  -1  -3   2      317.25      248.10     18.71 o 
   0  -3   2     2615.65     2217.84     35.63 o 
   1  -3   2      247.23      195.11     28.63 o 
   2  -3   2      198.23      510.17     16.95 o 
   3  -3   2       15.41      123.37     12.45 o 
   4  -3   2      480.73      748.65     26.68 o 
   5  -3   2      550.49      618.68     27.55 o 
   6  -3   2       45.45       26.83     20.64 o 
   7  -3   2       43.07       35.37     17.66 o 
   8  -3   2      233.61      229.74     34.96 o 
   9  -3   2      377.60      429.72     71.30 o 
  10  -3   2      349.84      268.81     68.33 o 
 -10  -2   2      227.77      406.70     78.76 o 
  -9  -2   2      815.36      770.70     90.30 o 
  -8  -2   2      686.44      830.57     55.35 o 
  -7  -2   2     3153.98     3384.33     92.25 o 
  -6  -2   2      178.53      162.38     20.69 o 
  -5  -2   2     2603.50     2548.27     52.48 o 
  -4  -2   2     4154.48     4302.85     63.70 o 
  -3  -2   2     2437.77     2241.55     56.66 o 
  -2  -2   2     9505.86     9796.46    118.54 o 
  -1  -2   2       57.29       23.04      7.46 o 
   0  -2   2     1061.86     1462.42     25.53 o 
   1  -2   2     3031.29     3627.63     66.86 o 
   2  -2   2        6.57       28.94      8.92 o 
   3  -2   2      607.87      861.19     25.28 o 
   4  -2   2     1786.51     2243.76     44.31 o 
   5  -2   2      243.88      269.83     44.60 o 
   6  -2   2       33.94       41.66     15.67 o 
   7  -2   2       11.35       20.67     31.14 o 
   8  -2   2       39.62       57.05     25.95 o 
   9  -2   2      224.75      214.91     38.41 o 
  10  -2   2       67.95      -19.98     29.13 o 
 -11  -1   2       19.83      -41.10     35.65 o 
 -10  -1   2        6.35       57.53     41.31 o 
  -9  -1   2      944.58      904.57     90.81 o 
  -8  -1   2      621.90      609.85     48.33 o 
  -7  -1   2     1395.97     1397.99     44.90 o 
  -6  -1   2      171.22      142.75     18.99 o 
  -5  -1   2     1153.26     1159.09     34.91 o 
  -4  -1   2     2673.64     2393.42     43.63 o 
  -3  -1   2     5007.54     4642.03     66.91 o 
  -2  -1   2    13984.25    12740.11    589.45 o 
  -1  -1   2     4699.25     4294.84     59.37 o 
   0  -1   2     7450.53     6534.49     60.44 o 
   1  -1   2    13604.03    13443.95    111.44 o 
   2  -1   2     1894.15     1256.17     32.62 o 
   3  -1   2    10498.84    10314.17    102.51 o 
   4  -1   2     5042.68     4842.95     67.08 o 
   5  -1   2     1779.89     1698.66     42.05 o 
   6  -1   2     1240.78     1281.56     55.78 o 
   7  -1   2       33.10       41.43     30.12 o 
   8  -1   2      322.66      250.90     38.26 o 
   9  -1   2       57.57       81.56     49.77 o 
  10  -1   2       95.68       49.06     34.60 o 
 -11   0   2       38.21       28.66     47.67 o 
 -10   0   2        9.23      -20.96     38.83 o 
  -9   0   2      387.81      375.72     42.58 o 
  -8   0   2      132.43      156.86     35.81 o 
  -7   0   2      120.58      139.43     34.52 o 
  -6   0   2       16.92       73.80     15.31 o 
  -5   0   2       12.86       60.71     19.30 o 
  -4   0   2      123.38      315.65     17.94 o 
  -3   0   2     4184.16     5080.26     57.89 o 
  -2   0   2     1889.93     2413.93     75.06 o 
  -1   0   2     3201.46     3557.43     76.30 o 
   0   0   2     1023.47     1256.38     20.43 o 
   1   0   2     2865.35     2764.18     48.12 o 
   2   0   2     6878.32     6690.54     68.47 o 
   3   0   2    10007.28     9356.87     93.55 o 
   4   0   2     7058.70     6664.77     79.62 o 
   5   0   2     3347.23     3149.80     55.72 o 
   6   0   2     1526.61     1443.02     61.19 o 
   7   0   2      419.33      463.98     44.36 o 
   8   0   2     1135.83     1128.92     63.45 o 
   9   0   2      265.51      306.23     81.40 o 
  10   0   2      491.20      460.77     57.31 o 
 -11   1   2        5.12      104.97     46.65 o 
 -10   1   2       97.59      165.11     50.43 o 
  -9   1   2      471.53      502.21     59.27 o 
  -8   1   2      274.99      374.35     29.35 o 
  -7   1   2       34.09       27.36     15.92 o 
  -6   1   2      549.64      594.01     28.20 o 
  -5   1   2     3032.79     3179.67     63.31 o 
  -4   1   2     1854.41     1580.57     33.13 o 
  -3   1   2      586.66      512.81     18.64 o 
  -2   1   2     4252.10     6173.51    257.51 o 
  -1   1   2      431.00     1127.41     26.31 o 
   0   1   2     1795.00     3167.99     48.95 o 
   1   1   2      350.45      258.37     18.58 o 
   2   1   2        2.49       30.69     13.34 o 
   3   1   2      668.92      827.03     37.47 o 
   5   1   2      701.32      708.35     70.94 o 
   6   1   2      434.76      417.87     40.25 o 
   7   1   2      170.45      190.17     34.60 o 
   8   1   2      197.63      243.50     38.94 o 
   9   1   2      278.85      327.66     60.02 o 
 -11   2   2      159.45      187.26     59.18 o 
 -10   2   2      302.59      264.11     61.61 o 
  -9   2   2      694.63      773.59     40.89 o 
  -8   2   2     1718.85     1762.33     52.11 o 
  -7   2   2     1000.77     1040.34     38.29 o 
  -6   2   2     2070.50     2043.50     46.87 o 
  -5   2   2       29.41       19.51     13.72 o 
  -4   2   2      259.43      284.44     16.99 o 
  -3   2   2     1802.63     2080.26     35.75 o 
  -2   2   2     1391.72     1492.49     27.80 o 
  -1   2   2      708.47      984.43     27.72 o 
   0   2   2        6.72       28.64     10.24 o 
   1   2   2       67.73       89.36     19.31 o 
   2   2   2     1529.98     1315.62     42.58 o 
   3   2   2      158.57      326.35     28.08 o 
   4   2   2      187.24      214.52     26.99 o 
   5   2   2      122.92      215.88     31.57 o 
   6   2   2       38.59       75.84     26.54 o 
   7   2   2      107.91       32.70     24.66 o 
   8   2   2        3.80       -4.34     25.98 o 
   9   2   2       12.40      -55.24     43.34 o 
 -10   3   2       75.60       68.95     30.23 o 
  -9   3   2      621.07      557.88     57.90 o 
  -8   3   2     1090.36     1124.81     42.07 o 
  -7   3   2     3199.68     3045.41     62.01 o 
  -6   3   2     2963.99     2639.89     53.89 o 
  -5   3   2     2639.94     2243.47     45.67 o 
  -4   3   2     3764.39     3381.09     52.67 o 
  -3   3   2     5041.68     4421.21     57.51 o 
  -2   3   2     5253.38     4420.94     55.83 o 
  -1   3   2     3772.35     3325.34     56.90 o 
   0   3   2     4167.59     3933.31     61.72 o 
   1   3   2     2277.61     2170.33     36.69 o 
   2   3   2      361.54      323.26     26.99 o 
   3   3   2      340.72      359.76     36.92 o 
   4   3   2      516.70      547.36     41.30 o 
   5   3   2      552.33      637.92     46.97 o 
   6   3   2      682.81      678.67     77.74 o 
   7   3   2       12.40       -1.50     29.35 o 
   8   3   2        7.32       11.71     27.82 o 
   9   3   2        2.98      -34.73     28.41 o 
 -10   4   2        0.45      -21.35     33.16 o 
  -9   4   2      158.20      166.91     23.80 o 
  -8   4   2      408.52      460.13     49.97 o 
  -7   4   2     1011.49     1049.23     38.84 o 
  -6   4   2     1005.48      973.51     34.53 o 
  -5   4   2      831.65      855.39     29.66 o 
  -4   4   2      529.12      499.27     22.20 o 
  -3   4   2     4764.36     4981.99     65.30 o 
  -2   4   2      597.38      418.69     73.27 o 
  -1   4   2     6992.55     6677.40     94.07 o 
   0   4   2     3745.35     3382.03     62.39 o 
   1   4   2     4040.47     4188.89     70.71 o 
   2   4   2     1395.57     1280.38     31.73 o 
   3   4   2     2588.22     2490.55    109.90 o 
   4   4   2     1719.62     1822.03     67.34 o 
   5   4   2     2068.30     2144.55     78.09 o 
   6   4   2      989.90     1045.78     92.78 o 
   7   4   2       69.81       14.26     26.89 o 
   8   4   2        3.46      -12.97     27.91 o 
 -11   5   2       15.55      -47.67     31.78 o 
 -10   5   2       14.36       29.99     23.15 o 
  -9   5   2       15.49       23.21     21.37 o 
  -8   5   2        4.91       19.43     27.21 o 
  -7   5   2        2.49        0.01     17.78 o 
  -6   5   2      135.36      228.92     21.43 o 
  -5   5   2       91.19       98.44     15.59 o 
  -4   5   2      146.35      200.03     18.90 o 
  -3   5   2       28.22       84.34     13.24 o 
  -2   5   2        4.00       77.00     25.75 o 
  -1   5   2     1544.34     1869.66     58.66 o 
   0   5   2     3426.76     3861.33     73.74 o 
   1   5   2      782.83      862.77     36.42 o 
   2   5   2      503.73      455.27     36.83 o 
   3   5   2      361.98      331.59     35.01 o 
   4   5   2      657.11      644.97     51.97 o 
   5   5   2     1365.16     1399.66     67.91 o 
   6   5   2      526.99      516.62     51.89 o 
   7   5   2      239.13      290.04     66.89 o 
 -11   6   2      347.17      388.32     70.07 o 
 -10   6   2      149.04      184.99     33.38 o 
  -9   6   2       29.95       57.09     24.73 o 
  -8   6   2      531.78      564.75     44.62 o 
  -7   6   2       39.03       23.37     22.12 o 
  -6   6   2     1604.65     1613.62     93.84 o 
  -5   6   2        1.28        8.92     25.14 o 
  -4   6   2      102.94      109.90     56.64 o 
  -3   6   2       35.56       25.40     14.19 o 
  -2   6   2      117.33       86.93     29.82 o 
  -1   6   2      464.18      571.61     32.21 o 
   0   6   2     1381.21     1633.06     51.96 o 
   1   6   2       40.12       65.26     19.66 o 
   2   6   2      163.35      198.87     48.15 o 
   3   6   2        0.84       30.84     26.58 o 
   4   6   2      157.35      164.50     32.50 o 
   5   6   2      268.08      200.34     37.33 o 
   6   6   2      102.58       81.63     35.55 o 
   7   6   2       48.48       62.92     36.03 o 
 -10   7   2      265.47      274.50     41.05 o 
  -9   7   2      277.83      324.46     41.95 o 
  -8   7   2      527.53      707.98     51.81 o 
  -7   7   2      260.17      331.95     36.55 o 
  -6   7   2     3424.21     3432.51     93.49 o 
  -5   7   2      915.51      946.83     49.53 o 
  -4   7   2      773.11      786.47     45.96 o 
  -3   7   2      400.65      361.37     49.17 o 
  -2   7   2       27.73       39.46     30.22 o 
  -1   7   2      399.02      469.43     33.69 o 
   0   7   2     1191.32     1286.32     50.51 o 
   1   7   2        4.59      -17.03     27.67 o 
   2   7   2      508.35      459.11     60.71 o 
   3   7   2       25.70       55.08     26.06 o 
   4   7   2       32.08       -2.98     23.66 o 
   5   7   2       48.09       22.13     28.76 o 
   6   7   2       50.56       11.33     30.73 o 
 -10   8   2       97.56       28.96     32.90 o 
  -9   8   2       50.60       93.49     46.56 o 
  -8   8   2       82.75       89.16     27.17 o 
  -7   8   2      777.48      880.66     56.38 o 
  -6   8   2     1235.06     1186.03    110.48 o 
  -5   8   2     1563.06     1532.07     64.51 o 
  -4   8   2      991.18     1146.16     83.77 o 
  -3   8   2      572.48      607.96     66.32 o 
  -2   8   2     1277.25     1211.73     79.06 o 
  -1   8   2     1505.43     1677.52     88.60 o 
   1   8   2      682.18      844.76     73.90 o 
   2   8   2      327.31      361.31     62.42 o 
   3   8   2       21.67       33.62     34.66 o 
   4   8   2       52.32       37.72     29.27 o 
   5   8   2       66.29       42.99     32.59 o 
  -9   9   2       37.08       49.52     29.85 o 
  -8   9   2       31.19       90.80     30.33 o 
  -7   9   2       40.90       36.99     25.27 o 
  -6   9   2      288.04      222.11     36.59 o 
  -5   9   2      719.18      660.88     76.93 o 
  -4   9   2      325.75      287.91     58.10 o 
  -3   9   2      194.31      213.62     54.03 o 
  -2   9   2      203.89      252.11     54.24 o 
  -1   9   2      392.69      324.61     54.90 o 
   2   9   2      323.45      256.34     55.50 o 
   3   9   2      104.85      169.52     51.66 o 
   4   9   2      105.35       89.96     34.28 o 
  -8  10   2        7.97      -24.53     23.90 o 
  -7  10   2       19.47       17.86     24.45 o 
  -6  10   2       67.57       52.63     31.89 o 
  -5  10   2      282.98      108.74     55.41 o 
  -4  10   2      139.09      100.71     48.78 o 
  -3  10   2       23.88      -30.13     41.64 o 
  -2  10   2        1.61       23.09     39.88 o 
   2  10   2       95.33      137.08     46.89 o 
  -7  11   2       76.75      141.12     61.07 o 
  -6  11   2      180.63      232.36     68.27 o 
  -5  11   2      163.80      173.32     63.08 o 
  -4  11   2      140.42       81.31     54.06 o 
  -3  11   2        1.12      -48.00     45.84 o 
  -1 -11   3      422.16      448.43     76.03 o 
   0 -11   3      304.57      245.85     65.03 o 
   1 -11   3      167.49      171.40     61.58 o 
   2 -11   3       17.60       44.31     49.23 o 
   3 -11   3      103.33       35.26     47.40 o 
   4 -11   3      205.95       83.28     35.30 o 
   5 -11   3      426.31      268.75     64.55 o 
  -1 -10   3      243.58      220.66     55.98 o 
   1 -10   3      235.44      251.21     61.19 o 
   2 -10   3      167.92      270.07     60.53 o 
   3 -10   3      228.99      291.77     41.95 o 
   4 -10   3      450.77      452.91     48.69 o 
   5 -10   3      864.49      707.54     59.60 o 
   6 -10   3      537.22      557.42     56.29 o 
   7 -10   3      421.32      391.80     51.77 o 
  -5  -9   3       24.44       19.04     37.21 o 
  -2  -9   3       43.15       34.69     38.23 o 
  -1  -9   3        5.45      -17.15     32.89 o 
   0  -9   3      688.28      663.46     73.69 o 
   1  -9   3      169.74      162.53     48.00 o 
   2  -9   3       90.95       94.40     28.79 o 
   3  -9   3      725.05      638.56     49.91 o 
   4  -9   3      119.57       69.65     27.04 o 
   5  -9   3      389.19      359.77     43.26 o 
   6  -9   3      524.51      557.17     54.12 o 
   7  -9   3      161.29      178.80     46.47 o 
   8  -9   3      256.86      305.84     48.47 o 
  -6  -8   3      626.70      508.61     53.66 o 
  -5  -8   3      208.83      227.28     37.65 o 
  -3  -8   3        4.69       61.04     38.14 o 
  -2  -8   3       57.85       65.30     37.60 o 
  -1  -8   3        0.73       43.95     35.02 o 
   0  -8   3      438.46      381.09     56.04 o 
   1  -8   3      103.81      156.14     28.69 o 
   2  -8   3        6.79       49.80     22.95 o 
   3  -8   3       31.60       23.69     22.84 o 
   4  -8   3       22.86       30.53     22.19 o 
   5  -8   3       53.19       25.08     36.31 o 
   6  -8   3      380.79      326.29     42.47 o 
   7  -8   3      137.85      101.90     32.71 o 
   8  -8   3      205.02      131.65     35.87 o 
  -7  -7   3      459.96      351.41     74.41 o 
  -6  -7   3      256.70      271.82     57.44 o 
  -5  -7   3      934.10     1039.14     60.08 o 
  -4  -7   3      254.74      223.27     50.31 o 
  -3  -7   3      288.83      414.64     53.34 o 
  -2  -7   3      738.92      778.27     42.40 o 
  -1  -7   3      383.76      375.52     50.07 o 
   0  -7   3     1254.57     1219.29     76.24 o 
   1  -7   3      710.02      680.83     42.78 o 
   2  -7   3      325.36      312.13     33.81 o 
   3  -7   3        0.95       30.96     35.35 o 
   4  -7   3       17.19       24.58     33.68 o 
   5  -7   3        6.58       44.50     23.66 o 
   6  -7   3      450.65      486.53     44.98 o 
   7  -7   3      436.80      334.91     41.77 o 
   8  -7   3       26.58       54.77     38.56 o 
   9  -7   3        2.05      -25.27     24.98 o 
  -8  -6   3        5.11      -35.17     43.71 o 
  -7  -6   3      162.90      147.81     53.31 o 
  -6  -6   3      371.03      324.35     75.76 o 
  -5  -6   3      932.04      943.89    103.24 o 
  -4  -6   3      830.52      958.43     90.80 o 
  -3  -6   3      822.27      968.65     83.95 o 
  -2  -6   3     1070.32     1031.13     45.60 o 
  -1  -6   3      689.44      663.67     35.41 o 
   0  -6   3     3146.19     3044.27     75.77 o 
   1  -6   3     6439.96     6452.55    115.89 o 
   2  -6   3     2858.25     2774.66     75.73 o 
   3  -6   3     2356.91     2153.62     69.10 o 
   4  -6   3      226.74      225.39     29.62 o 
   5  -6   3      250.20      272.02     59.38 o 
   6  -6   3      932.74      971.53     54.14 o 
   7  -6   3      784.99      825.96     81.14 o 
   8  -6   3      220.76      192.52     39.17 o 
   9  -6   3       30.37       -0.18     37.45 o 
  -9  -5   3       51.32       39.91     50.52 o 
  -8  -5   3        0.30       16.91     44.01 o 
  -7  -5   3        7.28       -6.73     33.11 o 
  -6  -5   3       20.50       -4.92     19.90 o 
  -5  -5   3       38.04       53.63     19.13 o 
  -4  -5   3       32.65       25.32     19.00 o 
  -3  -5   3      667.95      764.39     38.87 o 
  -2  -5   3        3.48       17.48     14.68 o 
  -1  -5   3      454.45      475.35     29.58 o 
   0  -5   3      884.73      804.60     26.66 o 
   1  -5   3     3157.79     2993.58    101.94 o 
   2  -5   3     2822.74     2551.34     67.19 o 
   3  -5   3     2590.75     2555.27     69.71 o 
   4  -5   3     1398.48     1344.51     53.96 o 
   5  -5   3     1245.85     1198.81     82.10 o 
   6  -5   3     2092.22     2052.00     71.30 o 
   7  -5   3     1376.79     1330.69    116.43 o 
   8  -5   3      842.30      921.86    139.34 o 
   9  -5   3      212.04      215.69     56.25 o 
  10  -5   3      126.52        8.21     40.65 o 
  -9  -4   3       53.99       63.77     46.41 o 
  -8  -4   3       69.50       10.19     41.43 o 
  -7  -4   3        0.60      -12.66     21.99 o 
  -6  -4   3      380.05      464.54     41.68 o 
  -5  -4   3      359.77      461.04     29.04 o 
  -4  -4   3      338.54      414.73     37.42 o 
  -3  -4   3      134.65      118.91     20.82 o 
  -2  -4   3      919.88      854.89     41.84 o 
  -1  -4   3     2346.98     2383.77    104.29 o 
   0  -4   3       57.09      161.69     13.81 o 
   1  -4   3      143.80      267.48     27.99 o 
   2  -4   3      438.02      571.58     19.55 o 
   3  -4   3      339.91      410.41     19.24 o 
   4  -4   3       11.90       22.73     11.17 o 
   5  -4   3       85.51       93.30     16.31 o 
   6  -4   3      745.10      713.04     44.88 o 
   7  -4   3      581.46      627.81     45.61 o 
   8  -4   3      645.98      652.85     76.00 o 
   9  -4   3      269.73      302.99     65.57 o 
  10  -4   3       70.70      205.37     61.70 o 
 -10  -3   3      338.39      338.04     75.79 o 
  -9  -3   3      815.40      735.69     93.33 o 
  -8  -3   3      186.09      156.71     52.77 o 
  -7  -3   3      300.88      309.96     37.66 o 
  -6  -3   3      390.31      379.56     27.72 o 
  -5  -3   3     1849.03     1947.82     59.93 o 
  -4  -3   3     1748.87     1926.17     44.38 o 
  -3  -3   3      694.21      667.57     51.24 o 
  -2  -3   3       13.83        8.20     11.63 o 
  -1  -3   3      235.86      285.38     16.16 o 
   0  -3   3      185.10      394.08     17.33 o 
   1  -3   3        4.59      117.68     11.26 o 
   2  -3   3      507.21      884.98     25.03 o 
   3  -3   3      150.06      213.65     16.09 o 
   4  -3   3       18.52       65.42     13.74 o 
   5  -3   3      426.68      524.29     34.63 o 
   6  -3   3      144.17      153.97     21.29 o 
   7  -3   3      120.33      138.09     28.42 o 
   8  -3   3      254.10      265.70     56.75 o 
   9  -3   3       32.90      -52.35     34.90 o 
  10  -3   3        0.00      -40.86     44.19 o 
 -10  -2   3      488.63      476.74     81.94 o 
  -9  -2   3      808.12      906.07     96.90 o 
  -8  -2   3      161.66      142.32     51.45 o 
  -7  -2   3      204.22      232.38     25.70 o 
  -6  -2   3      444.78      442.56     32.86 o 
  -5  -2   3     2319.56     2314.73     49.82 o 
  -4  -2   3     7132.05     6829.67     83.93 o 
  -3  -2   3     4992.19     4718.64     82.88 o 
  -2  -2   3     9567.58     9150.32    163.70 o 
  -1  -2   3     5576.46     5403.76     60.79 o 
   0  -2   3     3672.93     3100.56     43.08 o 
   1  -2   3    16982.39    18807.13    156.07 o 
   2  -2   3     6603.17     6980.19     91.19 o 
   3  -2   3     4562.42     4785.86     66.27 o 
   4  -2   3       85.19       78.86     13.73 o 
   5  -2   3      502.46      523.53     28.00 o 
   6  -2   3       49.77       34.21     42.00 o 
   7  -2   3       33.67       31.16     40.28 o 
   8  -2   3       76.89       74.92     28.61 o 
   9  -2   3      113.44       77.23     34.16 o 
  10  -2   3       25.19       40.74     54.45 o 
 -11  -1   3        8.25       51.33     47.22 o 
 -10  -1   3      154.36      161.51     56.75 o 
  -9  -1   3      267.89      326.02     66.56 o 
  -8  -1   3        1.12       18.23     20.86 o 
  -7  -1   3       53.14       42.92     16.58 o 
  -6  -1   3        0.15      -18.17     12.70 o 
  -5  -1   3      421.94      443.87     23.24 o 
  -4  -1   3     1685.10     1713.45     39.82 o 
  -3  -1   3    12136.04    12953.54    116.51 o 
  -2  -1   3      733.43      597.96     26.77 o 
  -1  -1   3    26829.43    28230.48    212.00 o 
   0  -1   3      274.19      134.63     11.23 o 
   1  -1   3    15551.17    14939.71    128.15 o 
   2  -1   3     8483.21     7582.11     81.75 o 
   3  -1   3     4429.23     3658.18     71.33 o 
   4  -1   3     3371.25     2913.41     61.99 o 
   5  -1   3     1238.30     1201.66     36.76 o 
   6  -1   3     1000.71     1070.86     54.72 o 
   7  -1   3      508.53      574.27     48.47 o 
   8  -1   3      639.22      576.44     70.02 o 
   9  -1   3      261.89      264.32     43.04 o 
  10  -1   3      147.13      158.10     43.44 o 
 -11   0   3        4.63      -24.58     46.23 o 
 -10   0   3      225.99      251.09     60.41 o 
  -9   0   3      160.25      205.52     55.08 o 
  -8   0   3      116.35      162.54     23.07 o 
  -7   0   3       11.47       40.91     16.37 o 
  -6   0   3      356.37      336.09     33.11 o 
  -5   0   3      379.85      363.02     45.64 o 
  -4   0   3     5137.92     6679.51     93.69 o 
  -3   0   3       27.37       51.64     29.88 o 
  -2   0   3      299.08      633.19     53.32 o 
  -1   0   3     1875.86     2757.84     56.71 o 
   0   0   3     2230.85     2368.91     48.78 o 
   1   0   3     4138.60     4680.35     54.89 o 
   2   0   3     2496.99     2517.80     39.25 o 
   3   0   3      901.05      766.99     28.34 o 
   4   0   3     2223.48     2185.55     42.02 o 
   5   0   3     1827.98     1869.90     68.66 o 
   6   0   3      228.57      197.77     33.18 o 
   7   0   3     1429.55     1511.74     68.61 o 
   8   0   3      202.56      236.16     39.27 o 
   9   0   3      857.52      992.04     79.92 o 
 -11   1   3       48.23       65.09     50.91 o 
 -10   1   3      539.14      602.36     78.46 o 
  -9   1   3      401.49      443.95     41.94 o 
  -8   1   3      683.29      730.95     36.45 o 
  -7   1   3      167.15      162.36     20.60 o 
  -6   1   3      115.19      139.45     17.04 o 
  -5   1   3      103.09      140.67     15.08 o 
  -4   1   3     3815.35     5078.55     62.02 o 
  -3   1   3      138.29      134.11     10.90 o 
  -2   1   3      449.46      394.95     21.90 o 
  -1   1   3     2291.46     2020.94     36.45 o 
   0   1   3     4555.90     4223.65     70.75 o 
   1   1   3       11.57      169.97     26.86 o 
   2   1   3      405.08      296.69     24.11 o 
   3   1   3      119.49      260.47     42.63 o 
   4   1   3      208.04      341.38     61.99 o 
   5   1   3      114.99      115.31     28.17 o 
   6   1   3       31.15       46.34     25.54 o 
   7   1   3       26.31        4.04     23.44 o 
   8   1   3      254.08      161.51     37.21 o 
   9   1   3      390.53      303.19     48.11 o 
 -11   2   3       95.87      149.61     55.89 o 
 -10   2   3      848.39      998.40     59.36 o 
  -9   2   3     1135.30     1321.03     61.77 o 
  -8   2   3     2236.98     2266.36     57.04 o 
  -7   2   3      592.22      623.31     36.95 o 
  -6   2   3     1044.39      990.81     32.78 o 
  -5   2   3      818.33      700.34     47.08 o 
  -4   2   3     5032.42     4929.13     63.44 o 
  -3   2   3     4966.58     4642.48     57.62 o 
  -2   2   3     8376.54     8434.10    106.52 o 
  -1   2   3     5200.73     4940.47    151.00 o 
   0   2   3     2842.41     3202.16     44.41 o 
   1   2   3      184.56      268.69     32.74 o 
   2   2   3      340.72      506.47     78.66 o 
   3   2   3       40.25      115.89     22.38 o 
   4   2   3      198.58      253.90     32.51 o 
   5   2   3        2.49        8.08     20.34 o 
   6   2   3      274.41      294.50     39.75 o 
   7   2   3      341.78      336.16     44.34 o 
   8   2   3        9.44      -67.29     53.62 o 
   9   2   3      124.46      114.38     37.26 o 
 -11   3   3        5.66       -1.77     37.87 o 
 -10   3   3      282.85      220.37     37.39 o 
  -9   3   3      376.43      402.18     40.79 o 
  -8   3   3     1044.91     1082.52     40.73 o 
  -7   3   3     1671.69     1627.45     69.17 o 
  -6   3   3     1636.27     1476.60     39.59 o 
  -5   3   3     3242.09     3198.06     55.26 o 
  -4   3   3     2595.94     2330.43     43.63 o 
  -3   3   3     6022.28     5368.88     67.66 o 
  -2   3   3     5961.95     5627.05     85.49 o 
  -1   3   3    11215.06    10741.09    321.00 o 
   0   3   3     4980.67     4599.12     70.83 o 
   1   3   3     1725.50     1439.07     46.39 o 
   2   3   3     2272.10     2179.03     61.74 o 
   3   3   3     2081.37     1986.41     63.56 o 
   4   3   3     1760.11     1758.00     81.94 o 
   5   3   3      572.79      552.17     46.31 o 
   6   3   3        7.96        9.87     25.02 o 
   7   3   3        8.95       -7.69     27.06 o 
   8   3   3       88.80       31.69     30.65 o 
 -11   4   3       18.09       32.92     41.40 o 
 -10   4   3       87.86       58.94     41.58 o 
  -9   4   3       19.95       17.16     21.58 o 
  -8   4   3      138.17      179.70     22.74 o 
  -7   4   3      284.69      349.37     25.69 o 
  -6   4   3       55.60      152.97     20.91 o 
  -5   4   3        0.24       54.77     20.63 o 
  -4   4   3      348.29      415.64     22.05 o 
  -3   4   3     1151.29     1144.28     39.90 o 
  -2   4   3     3478.42     3369.04     65.59 o 
  -1   4   3     7393.13     7517.91    105.16 o 
   0   4   3     1581.44     1454.00     41.20 o 
   1   4   3      845.90      740.15     25.89 o 
   2   4   3     1486.88     1401.19     53.84 o 
   3   4   3     1858.91     1878.74     66.15 o 
   4   4   3     1763.59     1823.29    102.55 o 
   5   4   3     1668.81     1627.78     71.60 o 
   6   4   3      161.49      244.84     41.13 o 
   7   4   3      411.56      395.18     52.06 o 
   8   4   3       91.45       20.18     39.37 o 
 -11   5   3       16.72       48.30     44.34 o 
 -10   5   3       85.76       51.81     44.07 o 
  -9   5   3       10.94      -13.20     31.63 o 
  -8   5   3      229.69      231.35     39.92 o 
  -7   5   3      348.96      358.40     26.99 o 
  -6   5   3       14.54       63.98     16.63 o 
  -5   5   3      243.29      212.33     19.83 o 
  -4   5   3       12.52       49.31     13.58 o 
  -3   5   3       58.86       91.39     27.39 o 
  -2   5   3      404.96      663.63     41.19 o 
  -1   5   3      218.55      401.62     28.02 o 
   0   5   3      407.14      507.19     55.18 o 
   1   5   3        8.97       33.26     18.02 o 
   2   5   3        8.34       20.47     21.68 o 
   3   5   3      367.99      374.33     64.00 o 
   4   5   3      656.58      567.18     47.51 o 
   5   5   3      610.17      515.02     50.37 o 
   6   5   3       75.99      111.21    106.39 o 
   7   5   3      160.92      102.37     37.39 o 
 -11   6   3      142.29      151.98     57.11 o 
 -10   6   3       38.00       85.45     46.50 o 
  -9   6   3       53.93      146.11     30.33 o 
  -8   6   3     1096.22     1246.25     59.14 o 
  -7   6   3      630.69      716.23     45.95 o 
  -6   6   3     1147.06     1057.22     50.76 o 
  -5   6   3       36.45       40.50     33.11 o 
  -4   6   3       17.04       26.39     14.53 o 
  -3   6   3      602.97      656.54     35.28 o 
  -2   6   3      952.53      986.06     42.02 o 
  -1   6   3      572.84      666.50     36.68 o 
   0   6   3      210.61      310.05     29.31 o 
   1   6   3      549.36      567.46     57.68 o 
   2   6   3       35.96       35.84     22.06 o 
   3   6   3      202.25      169.18     31.88 o 
   4   6   3       33.03       -4.37     24.25 o 
   5   6   3      129.64       82.08     33.40 o 
   6   6   3       36.48       33.94     35.31 o 
 -10   7   3       33.74       56.90     45.63 o 
  -9   7   3      376.05      458.16     50.71 o 
  -8   7   3     1045.61     1109.57     74.68 o 
  -7   7   3     2001.20     2037.70     78.58 o 
  -6   7   3     1996.41     1917.77     69.84 o 
  -5   7   3     1136.90     1237.65     85.52 o 
  -4   7   3      719.16      881.64     72.26 o 
  -3   7   3      876.13      952.66     70.16 o 
  -2   7   3     1442.04     1622.56     55.85 o 
  -1   7   3      628.51      733.24     40.51 o 
   0   7   3     1313.07     1513.05     82.90 o 
   1   7   3        3.63       11.15     30.40 o 
   2   7   3      207.52      239.20     36.95 o 
   3   7   3        9.59       11.30     23.52 o 
   4   7   3      193.31       87.23     52.90 o 
   5   7   3      171.93      149.02     63.04 o 
 -10   8   3        1.95        2.61     43.47 o 
  -9   8   3        7.49        1.41     23.61 o 
  -8   8   3      782.00      628.93     50.77 o 
  -7   8   3      514.43      496.16     76.11 o 
  -6   8   3      931.65      867.92     53.73 o 
  -5   8   3      828.61      746.36     75.64 o 
  -4   8   3      106.13      124.87     46.98 o 
  -3   8   3      449.50      478.80     60.44 o 
  -2   8   3      765.04     1122.57     78.76 o 
  -1   8   3      629.43      667.93     62.06 o 
   0   8   3     1357.86     1440.85     86.02 o 
   1   8   3      583.39      583.71     67.97 o 
   2   8   3      186.85      144.07     33.53 o 
   3   8   3      478.36      449.50     49.30 o 
   4   8   3      252.43      126.70     57.95 o 
  -9   9   3       37.18      -26.13     22.99 o 
  -8   9   3      128.80       80.12     30.17 o 
  -7   9   3      178.96      172.61     33.61 o 
  -6   9   3      119.49       85.66     49.83 o 
  -5   9   3      113.57      108.65     51.18 o 
  -4   9   3      192.84      239.79     55.59 o 
  -3   9   3       83.14       54.57     42.54 o 
  -2   9   3       42.46       76.99     43.56 o 
   2   9   3      107.23       94.89     45.99 o 
   3   9   3      111.55       79.82     35.62 o 
  -8  10   3        4.62        0.84     24.38 o 
  -7  10   3      115.58      173.32     59.78 o 
  -6  10   3      196.43      186.01     61.43 o 
  -5  10   3       95.16       11.96     46.02 o 
  -4  10   3        0.72       18.71     44.55 o 
  -3  10   3        0.42       58.76     47.70 o 
   2  10   3        5.56       25.51     41.76 o 
  -6  11   3      290.10      355.58     75.46 o 
  -5  11   3      271.87      373.24     75.37 o 
  -4  11   3       86.34      112.04     56.37 o 
  -1 -11   4      349.20      355.31     75.58 o 
   0 -11   4       74.05       84.28     54.96 o 
   1 -11   4       34.00      128.26     57.74 o 
   2 -11   4      194.15      196.44     64.28 o 
   3 -11   4      474.17      450.76     75.55 o 
   4 -11   4      280.00      276.93     91.80 o 
  -2 -10   4      310.06      285.72     62.57 o 
  -1 -10   4      362.52      484.32     73.15 o 
   0 -10   4      259.97      282.16     62.87 o 
   1 -10   4      107.67      178.18     56.43 o 
   2 -10   4      217.68      238.78     40.86 o 
   3 -10   4      333.29      328.33     44.08 o 
   4 -10   4      396.10      408.23     49.02 o 
   5 -10   4      641.30      739.01     62.67 o 
   6 -10   4      293.57      284.42     46.81 o 
  -3  -9   4       48.06       -1.92     39.07 o 
  -2  -9   4       90.50      118.91     50.13 o 
  -1  -9   4       80.62       66.86     43.41 o 
   0  -9   4      171.61       49.50     40.71 o 
   1  -9   4        3.75      -27.35     18.23 o 
   2  -9   4        5.22       -7.56     21.59 o 
   3  -9   4       28.10        1.65     23.80 o 
   4  -9   4       21.31       22.78     23.46 o 
   5  -9   4      372.36      360.51     45.04 o 
   6  -9   4      458.27      398.96     49.44 o 
   7  -9   4        2.88        6.97     27.90 o 
  -6  -8   4       54.60       23.81     50.52 o 
  -5  -8   4      137.59      163.85     34.60 o 
  -4  -8   4       83.31      113.63     47.37 o 
  -3  -8   4      160.20      105.59     42.93 o 
  -2  -8   4      252.48      252.29     52.11 o 
  -1  -8   4      185.62      221.77     50.25 o 
   0  -8   4      886.00      927.81     79.87 o 
   1  -8   4        7.28       44.37     22.36 o 
   2  -8   4      282.14      264.84     51.91 o 
   3  -8   4       46.87       70.71     26.27 o 
   4  -8   4       34.46       52.98     24.85 o 
   5  -8   4       32.79       30.35     29.08 o 
   6  -8   4      120.01       51.18     27.56 o 
   7  -8   4       77.83       74.47     30.09 o 
   8  -8   4       12.78      -31.90     24.08 o 
  -7  -7   4      501.54      429.99     80.23 o 
  -6  -7   4      387.93      548.63     80.38 o 
  -5  -7   4      816.45      982.30     58.05 o 
  -4  -7   4      636.62      745.36     49.28 o 
  -3  -7   4      619.66      709.49     45.60 o 
  -2  -7   4     1413.59     1493.92     87.16 o 
  -1  -7   4     1295.35     1360.71     85.09 o 
   0  -7   4     1340.89     1375.09     59.02 o 
   1  -7   4      677.66      637.93     42.96 o 
   2  -7   4       41.81       65.12     30.94 o 
   3  -7   4      422.31      425.56     51.39 o 
   4  -7   4      272.30      288.55     36.68 o 
   5  -7   4      849.97      772.64     52.38 o 
   6  -7   4     1112.08     1033.61     60.39 o 
   7  -7   4        0.59       20.94     25.06 o 
   8  -7   4       24.81       34.21     29.36 o 
  -8  -6   4       13.16       59.39     49.11 o 
  -7  -6   4      115.03       52.41     42.00 o 
  -6  -6   4      337.22      258.02     59.00 o 
  -5  -6   4      599.95      566.64     46.95 o 
  -4  -6   4       17.08       38.58     22.36 o 
  -3  -6   4      338.12      382.59     35.08 o 
  -2  -6   4      120.64      127.42     38.35 o 
  -1  -6   4     3048.50     2913.10    102.07 o 
   0  -6   4     4719.47     4738.25     97.67 o 
   1  -6   4     3790.72     3985.91     91.31 o 
   2  -6   4     1358.49     1245.99     53.45 o 
   3  -6   4     1531.63     1470.30     59.40 o 
   4  -6   4      787.97      829.91     50.94 o 
   5  -6   4     1707.47     1561.80     65.17 o 
   6  -6   4     1719.03     1627.92     69.77 o 
   7  -6   4      266.01      285.50     40.27 o 
   8  -6   4      311.13      284.96     41.44 o 
   9  -6   4       17.55      -42.93     31.93 o 
  -9  -5   4       13.27      -65.07     43.38 o 
  -8  -5   4        0.78       12.05     44.73 o 
  -7  -5   4       10.71      -10.04     34.66 o 
  -6  -5   4      192.00      190.82     26.18 o 
  -5  -5   4       20.99       13.97     17.29 o 
  -4  -5   4        7.32       25.21     19.96 o 
  -3  -5   4       75.90       64.41     21.56 o 
  -2  -5   4      132.74      148.65     23.44 o 
  -1  -5   4     1156.27     1355.72     42.38 o 
   0  -5   4      904.55      967.80     30.32 o 
   1  -5   4     1723.21     1874.67     39.29 o 
   2  -5   4      378.80      389.69     50.05 o 
   3  -5   4      295.26      302.71     48.79 o 
   4  -5   4      119.96      159.18     63.47 o 
   5  -5   4     1313.96     1255.13     56.21 o 
   6  -5   4      864.06      917.11     53.72 o 
   7  -5   4     1088.78     1062.88     85.00 o 
   8  -5   4      294.02      350.42     62.63 o 
   9  -5   4      103.16      116.18     49.26 o 
  -9  -4   4      111.24       84.28     58.04 o 
  -8  -4   4        3.04      -10.97     33.49 o 
  -7  -4   4       67.96       86.05     45.93 o 
  -6  -4   4      349.82      387.44     30.14 o 
  -5  -4   4      182.23      192.60     26.35 o 
  -4  -4   4       59.27      130.18     32.35 o 
  -3  -4   4        8.28       52.88     18.33 o 
  -2  -4   4       14.24       28.43     14.39 o 
  -1  -4   4      247.79      437.93     21.14 o 
   0  -4   4      117.44      282.68     17.79 o 
   1  -4   4       32.25      147.67     14.15 o 
   2  -4   4      251.44      490.67     21.94 o 
   3  -4   4      619.30      604.72     25.88 o 
   4  -4   4       72.96       56.69     14.30 o 
   5  -4   4        2.61        7.93     18.48 o 
   6  -4   4       33.58       75.71     24.31 o 
   7  -4   4      228.86      214.55     52.95 o 
   8  -4   4       91.55      179.89     53.64 o 
   9  -4   4       48.84      115.73     53.91 o 
 -10  -3   4       75.01       75.64     52.56 o 
  -9  -3   4       52.18       49.38     46.92 o 
  -8  -3   4      512.85      687.45     84.58 o 
  -7  -3   4     1234.44     1258.76     75.84 o 
  -6  -3   4     3692.59     3859.75     73.23 o 
  -5  -3   4     4107.95     4495.72     74.29 o 
  -4  -3   4     3637.49     3549.10    161.20 o 
  -3  -3   4      894.08      857.46     54.16 o 
  -2  -3   4      728.98      625.01     30.59 o 
  -1  -3   4     1366.28     1414.47     32.51 o 
   0  -3   4      442.63      542.27     21.34 o 
   1  -3   4     1483.61     1518.32     51.56 o 
   2  -3   4      214.60      303.23     18.59 o 
   3  -3   4      751.88      749.96     27.81 o 
   4  -3   4       35.94       61.95     14.64 o 
   5  -3   4        2.71       78.59     28.59 o 
   6  -3   4      250.23      367.74     63.07 o 
   7  -3   4      253.36      211.93     45.83 o 
   8  -3   4       18.31       71.27     47.22 o 
   9  -3   4        0.86        7.53     44.22 o 
 -10  -2   4      227.97      196.29     64.37 o 
  -9  -2   4        1.47      -40.47     33.16 o 
  -8  -2   4      299.42      349.95     38.19 o 
  -7  -2   4       11.72       49.53     23.68 o 
  -6  -2   4     1399.70     1428.09     42.87 o 
  -5  -2   4     5842.87     6020.44     83.11 o 
  -4  -2   4     3344.01     3280.03     63.31 o 
  -3  -2   4     5771.44     5496.57    249.15 o 
  -2  -2   4     2993.60     2434.64     39.61 o 
  -1  -2   4     4418.35     3702.06     50.80 o 
   0  -2   4     7230.86     6672.68     90.76 o 
   1  -2   4    10896.01    10108.28    102.65 o 
   2  -2   4     1819.19     1405.00     34.21 o 
   3  -2   4     1213.16      942.79     30.67 o 
   4  -2   4     1507.94     1452.83     39.84 o 
   5  -2   4      204.99      217.64     22.56 o 
   6  -2   4     1379.31     1343.04     60.53 o 
   7  -2   4      416.14      519.20     46.75 o 
   8  -2   4      290.91      287.28     42.94 o 
   9  -2   4       95.47      132.95     53.07 o 
 -11  -1   4      114.03      140.01     61.58 o 
 -10  -1   4       82.21      131.86     57.14 o 
  -9  -1   4        1.94       15.68     36.94 o 
  -8  -1   4        1.99       21.37     20.19 o 
  -7  -1   4       88.75      115.58     24.92 o 
  -6  -1   4      272.61      304.79     22.43 o 
  -5  -1   4     1565.80     1892.33     41.01 o 
  -4  -1   4     1148.93     1375.46     30.56 o 
  -3  -1   4      356.84      421.55     27.06 o 
  -2  -1   4       58.19       32.15     16.58 o 
  -1  -1   4     1950.55     1848.27     32.83 o 
   0  -1   4     2537.14     2202.10     37.82 o 
   1  -1   4     9571.62     9468.16    100.93 o 
   2  -1   4     4052.46     3385.66     52.93 o 
   3  -1   4     3817.88     3532.51     57.46 o 
   4  -1   4     1898.02     1711.24     41.85 o 
   5  -1   4     1003.53     1024.68     51.03 o 
   6  -1   4      234.03      180.82     32.42 o 
   7  -1   4     1964.07     2278.09    176.44 o 
   8  -1   4      439.42      488.22     51.41 o 
   9  -1   4      688.01      804.08     66.01 o 
 -11   0   4      319.25      289.05     75.22 o 
 -10   0   4      318.84      323.11     68.27 o 
  -9   0   4      130.23      136.32     30.23 o 
  -8   0   4       26.61       -1.11     20.93 o 
  -7   0   4       83.74       64.28     21.91 o 
  -6   0   4       16.60       29.27     15.39 o 
  -5   0   4        5.12       33.23     10.90 o 
  -4   0   4      164.48      307.97     32.19 o 
  -3   0   4     2472.05     2244.38     54.30 o 
  -2   0   4       95.08      293.96     22.38 o 
  -1   0   4       14.69      210.82     16.58 o 
   0   0   4     2268.30     2307.78     51.26 o 
   1   0   4      609.22      774.70     26.01 o 
   2   0   4       29.25       67.87     10.50 o 
   3   0   4      862.99      975.98     27.58 o 
   4   0   4     1045.47     1177.12     78.45 o 
   5   0   4      120.09       88.88     24.18 o 
   6   0   4      151.37      127.16     62.50 o 
   7   0   4     1348.40     1394.17     69.39 o 
   8   0   4      271.66      352.42     87.22 o 
   9   0   4      537.15      522.51     59.31 o 
 -10   1   4      777.48      963.29     99.93 o 
  -9   1   4      698.11      844.49     54.24 o 
  -8   1   4     1070.67     1063.56     73.45 o 
  -7   1   4      630.22      618.17     42.99 o 
  -6   1   4     3333.05     3329.08     56.43 o 
  -5   1   4     2209.04     2345.69     58.70 o 
  -4   1   4      781.66      858.09     35.58 o 
  -3   1   4      464.07      443.23     26.57 o 
  -2   1   4      281.22      241.55     16.86 o 
  -1   1   4      234.41      199.31     13.98 o 
   0   1   4     1312.85     1075.43     40.62 o 
   1   1   4       69.23       23.79      9.70 o 
   2   1   4      236.86      447.54     16.29 o 
   3   1   4       24.34       52.05     19.67 o 
   4   1   4        5.10       51.60     22.59 o 
   5   1   4      404.13      439.81     41.15 o 
   6   1   4       24.60        4.92     56.96 o 
   7   1   4      277.69      228.66     39.06 o 
   8   1   4      149.24       97.21     39.71 o 
   9   1   4      198.32      139.10     40.56 o 
 -11   2   4      406.77      339.69     66.53 o 
 -10   2   4      685.54      751.90     62.38 o 
  -9   2   4     1181.73     1153.33     58.38 o 
  -8   2   4      851.35      841.30     48.90 o 
  -7   2   4     1000.77     1050.16     46.82 o 
  -6   2   4     2172.09     2096.70     50.69 o 
  -5   2   4     1860.80     1676.42     37.14 o 
  -4   2   4     6975.16     6427.52     75.37 o 
  -3   2   4     6690.56     5914.09    200.55 o 
  -2   2   4     7937.70     7600.77    105.64 o 
  -1   2   4     1096.86      833.80     24.69 o 
   0   2   4      771.79      530.56     20.44 o 
   1   2   4      631.90      562.32     36.76 o 
   2   2   4     3145.36     3382.42     78.43 o 
   3   2   4      157.15      144.66     56.66 o 
   4   2   4      414.24      467.19     40.65 o 
   5   2   4       36.26       16.88     33.31 o 
   6   2   4        0.62       17.34     24.74 o 
   7   2   4      259.62      118.91     44.30 o 
   8   2   4      101.47       54.09     93.80 o 
 -11   3   4       19.08       30.99     33.31 o 
 -10   3   4      336.42      285.35     39.86 o 
  -9   3   4      102.05      116.77     36.89 o 
  -8   3   4      416.13      494.05     41.23 o 
  -7   3   4       54.68       58.31     15.46 o 
  -6   3   4       62.90       75.67     15.29 o 
  -5   3   4      817.45      734.08     27.45 o 
  -4   3   4     3885.25     3987.05     59.91 o 
  -3   3   4     7865.46     7366.04    109.16 o 
  -2   3   4    10260.37    10270.34    132.11 o 
  -1   3   4     1460.61     1139.04     38.27 o 
   0   3   4     1573.86     1235.61     38.34 o 
   1   3   4     3944.86     3720.08     79.92 o 
   2   3   4     3054.79     2793.31     74.40 o 
   3   3   4     3062.76     2904.84     82.16 o 
   4   3   4     1230.85     1257.26     58.96 o 
   5   3   4      178.20      179.00     34.58 o 
   6   3   4       55.85       56.02     29.81 o 
   7   3   4      186.79      224.87     42.34 o 
   8   3   4      168.97      206.47     74.17 o 
 -11   4   4        1.42        8.90     38.95 o 
 -10   4   4       77.33       56.47     27.05 o 
  -9   4   4       34.29       38.47     27.12 o 
  -8   4   4      183.02      170.75     29.91 o 
  -7   4   4       33.63       78.08     17.51 o 
  -6   4   4      297.91      336.98     23.61 o 
  -5   4   4        8.45       38.67     13.08 o 
  -4   4   4      294.85      464.45     31.12 o 
  -3   4   4        1.43       66.55     17.99 o 
  -2   4   4     1115.56     1416.98     98.73 o 
  -1   4   4      250.57      345.78     26.47 o 
   0   4   4      101.90      113.13     14.59 o 
   1   4   4      506.84      449.07     33.95 o 
   2   4   4      836.83      834.76     45.57 o 
   3   4   4     1878.67     1751.27     65.86 o 
   4   4   4     1439.76     1500.25     67.00 o 
   5   4   4      610.92      693.27    156.22 o 
   6   4   4      378.51      411.72     60.50 o 
   7   4   4      302.95      322.71     51.45 o 
 -11   5   4       50.52       95.70     46.98 o 
 -10   5   4      498.46      492.99     71.51 o 
  -9   5   4      740.29      763.69     76.57 o 
  -8   5   4      910.76      854.23     48.35 o 
  -7   5   4      376.16      387.63     27.86 o 
  -6   5   4      125.32      153.84     19.91 o 
  -5   5   4      115.91      131.77     17.91 o 
  -4   5   4       67.57       61.69     20.10 o 
  -3   5   4      109.54      184.66     23.40 o 
  -2   5   4       15.69       32.10     15.87 o 
  -1   5   4      737.19      694.66     34.93 o 
   0   5   4      197.76      199.33     23.19 o 
   1   5   4      104.79      115.72     39.74 o 
   2   5   4       13.43       40.07     23.06 o 
   3   5   4      476.59      448.62     42.71 o 
   4   5   4      348.76      299.78     40.87 o 
   5   5   4       64.84       11.20     31.89 o 
   6   5   4       80.69       41.90     31.28 o 
   7   5   4       12.45      -33.23     69.66 o 
 -11   6   4      102.01       48.99     47.37 o 
 -10   6   4      254.58      473.89     73.24 o 
  -9   6   4     2064.37     2285.58    122.86 o 
  -8   6   4      801.78      901.43     71.24 o 
  -7   6   4     1640.76     1817.83     66.65 o 
  -6   6   4      362.54      412.67     52.96 o 
  -5   6   4      309.30      393.71     33.84 o 
  -4   6   4      465.63      483.73     35.04 o 
  -3   6   4     1134.63     1293.08     50.47 o 
  -2   6   4      414.89      476.47     33.81 o 
  -1   6   4       27.52       35.93     19.47 o 
   0   6   4      199.44      182.38     42.39 o 
   1   6   4      341.91      304.62     35.44 o 
   2   6   4      563.38      534.44     44.29 o 
   3   6   4      124.21       94.30     28.58 o 
   4   6   4      154.01       60.70     38.98 o 
   5   6   4       60.86       24.69     28.91 o 
   6   6   4        7.71        5.26     33.57 o 
 -11   7   4        0.29       14.03     42.21 o 
 -10   7   4      208.67      231.40     61.43 o 
  -9   7   4      607.41      591.17     79.24 o 
  -8   7   4      541.27      627.53     47.39 o 
  -7   7   4      845.56      843.81    101.05 o 
  -6   7   4      326.63      362.73     36.94 o 
  -5   7   4      151.53      178.03     47.07 o 
  -4   7   4      977.77     1006.06     76.69 o 
  -3   7   4     2734.44     2668.58     72.71 o 
  -2   7   4     2606.48     2747.51     74.23 o 
  -1   7   4     3178.45     3344.84     82.95 o 
   0   7   4      520.54      630.81     64.25 o 
   1   7   4      274.89      236.69     34.80 o 
   2   7   4      209.17      178.93     33.60 o 
   3   7   4      290.13      293.97     53.64 o 
   4   7   4      130.38      133.31     54.70 o 
   5   7   4      136.73       83.62     36.85 o 
 -10   8   4       32.93       41.04     46.92 o 
  -9   8   4       50.74       28.12     46.80 o 
  -8   8   4      247.89      199.49     35.07 o 
  -7   8   4      150.69      193.35     34.54 o 
  -6   8   4       73.00       40.68     43.53 o 
  -5   8   4       17.97       66.29     43.11 o 
  -4   8   4       31.31      123.28     44.49 o 
  -3   8   4      662.02      730.56     69.62 o 
  -2   8   4      529.04      553.40     59.21 o 
   0   8   4      827.30      790.34     75.67 o 
   1   8   4      171.51      181.96     34.81 o 
   2   8   4      561.46      542.00     51.74 o 
   3   8   4      332.75      378.07     61.01 o 
   4   8   4      269.94      334.97     49.76 o 
  -9   9   4       94.45       42.06     50.82 o 
  -8   9   4      109.04       68.43     29.85 o 
  -7   9   4      116.30       -4.35     44.01 o 
  -6   9   4        4.07       31.18     43.74 o 
  -5   9   4       20.45       61.37     45.66 o 
  -4   9   4        0.86       67.76     42.03 o 
  -3   9   4       71.09       78.13     43.95 o 
   1   9   4       36.87       13.64     33.22 o 
   2   9   4       19.01       -1.53     51.43 o 
   3   9   4      119.11      149.54     42.41 o 
  -8  10   4      147.74      184.78     61.04 o 
  -7  10   4      406.28      293.88     70.40 o 
  -6  10   4       79.19       90.63     51.57 o 
  -5  10   4       71.22      163.31     57.02 o 
  -4  10   4        8.78      -43.59     39.97 o 
  -3  10   4       20.24       35.41     49.86 o 
   1  10   4        1.46      -48.61     32.41 o 
  -6  11   4      351.01      506.15     87.31 o 
  -5  11   4      273.46      263.15     70.34 o 
  -4  11   4       96.94      174.55     62.69 o 
   0 -11   5       26.83       22.73     53.28 o 
   1 -11   5      210.68      127.18     58.19 o 
   2 -11   5      256.04      232.61     44.28 o 
   3 -11   5      231.25      309.69     48.85 o 
  -3 -10   5      102.46       83.65     56.72 o 
  -2 -10   5      101.98       43.80     49.35 o 
  -1 -10   5       57.89      -20.12     43.53 o 
   0 -10   5       27.80       65.45     48.09 o 
   1 -10   5       55.25        4.56     39.43 o 
   2 -10   5       17.83      -15.86     23.45 o 
   3 -10   5      237.77      258.20     43.25 o 
   4 -10   5      467.85      455.99    109.84 o 
   5 -10   5      141.43      109.93     36.06 o 
  -3  -9   5      173.70      159.59     56.22 o 
  -2  -9   5      131.58      145.14     51.15 o 
  -1  -9   5      135.67      119.99     51.57 o 
   0  -9   5        4.60      -34.12     30.25 o 
   1  -9   5      211.52      250.08     37.70 o 
   2  -9   5        5.28        4.38     23.28 o 
   3  -9   5        5.65       -3.72     24.39 o 
   4  -9   5      277.86      153.12     35.18 o 
   5  -9   5      188.99       82.75     78.18 o 
   6  -9   5        3.62      -29.06     26.52 o 
   7  -9   5        5.10       24.56     28.70 o 
  -6  -8   5      148.63      174.04     59.42 o 
  -4  -8   5      157.80      211.61     48.66 o 
  -3  -8   5      270.35      296.37     55.26 o 
  -2  -8   5      483.37      450.32     66.65 o 
  -1  -8   5     1114.09     1291.30     93.51 o 
   0  -8   5      143.31      130.18     28.87 o 
   1  -8   5      298.92      303.08     36.01 o 
   2  -8   5       66.76       64.85     29.88 o 
   3  -8   5      145.96      175.87     32.72 o 
   4  -8   5      233.45      179.04     35.86 o 
   5  -8   5       59.32       85.35     28.65 o 
   6  -8   5        0.99       56.90     27.89 o 
   7  -8   5       33.16       35.55     29.00 o 
  -7  -7   5      197.53      160.34     58.97 o 
  -6  -7   5      318.71      276.73     62.93 o 
  -5  -7   5      170.93      167.71     42.68 o 
  -4  -7   5      186.72      230.14     34.87 o 
  -3  -7   5     1006.52     1066.38     76.24 o 
  -2  -7   5     1834.98     2019.88    102.51 o 
  -1  -7   5     2073.59     2125.84    108.11 o 
   0  -7   5     1126.96     1040.90     51.98 o 
   1  -7   5     1068.10      973.35     51.63 o 
   2  -7   5      368.37      399.19     38.91 o 
   3  -7   5     1277.65     1285.46     90.92 o 
   4  -7   5      989.54     1002.53     92.00 o 
   5  -7   5      449.88      407.83     59.56 o 
   6  -7   5      378.39      349.66     42.71 o 
   7  -7   5        1.60       34.81     27.98 o 
   8  -7   5       69.02       82.39     44.94 o 
  -8  -6   5       98.05       64.79     55.98 o 
  -7  -6   5      162.72      102.06     52.50 o 
  -6  -6   5       95.93       79.32     27.26 o 
  -5  -6   5       11.88       49.84     24.10 o 
  -4  -6   5       17.88      -18.41     17.66 o 
  -3  -6   5      437.89      339.56     33.28 o 
  -2  -6   5      998.03     1003.55     48.02 o 
  -1  -6   5      951.16      986.70     52.79 o 
   0  -6   5      300.94      362.93     31.81 o 
   1  -6   5      111.62       90.52     23.17 o 
   2  -6   5       25.90       14.32     18.98 o 
   3  -6   5     1155.95     1183.23     79.17 o 
   4  -6   5     1994.58     1837.48     69.88 o 
   5  -6   5     2364.54     2455.11     82.81 o 
   6  -6   5     1315.20     1279.41     64.04 o 
   7  -6   5      509.73      505.48     79.23 o 
   8  -6   5      243.24      222.16     59.42 o 
  -9  -5   5       11.98       58.37     53.04 o 
  -8  -5   5      147.36      232.84     64.55 o 
  -7  -5   5      332.59      204.47     58.58 o 
  -6  -5   5      282.43      244.96     35.99 o 
  -5  -5   5        1.11       33.61     41.27 o 
  -4  -5   5      114.17      181.81     41.91 o 
  -3  -5   5      173.31      157.59     26.02 o 
  -2  -5   5       22.69       60.24     20.57 o 
  -1  -5   5      185.69      318.20     22.03 o 
   0  -5   5      288.68      384.05     28.22 o 
   1  -5   5       25.07       23.18     11.91 o 
   2  -5   5      408.76      431.56     34.52 o 
   3  -5   5       27.41       47.05     21.44 o 
   4  -5   5      305.03      323.61     34.18 o 
   5  -5   5      814.91      746.07     49.12 o 
   6  -5   5      587.46      557.56     69.48 o 
   7  -5   5      342.34      325.45     59.87 o 
   8  -5   5       54.47      119.75     46.02 o 
   9  -5   5      294.49      327.19     70.43 o 
  -9  -4   5      233.20      225.34     68.66 o 
  -8  -4   5      352.57      440.85     73.87 o 
  -7  -4   5      467.67      591.91     50.31 o 
  -6  -4   5      937.08      975.36     54.66 o 
  -5  -4   5      601.13      679.35     34.80 o 
  -4  -4   5        1.09      -11.55     17.60 o 
  -3  -4   5      459.66      575.09     37.03 o 
  -2  -4   5        0.42        3.18     11.11 o 
  -1  -4   5      578.30      702.52     27.23 o 
   0  -4   5       88.98      169.54     16.66 o 
   1  -4   5       85.11      104.43     14.24 o 
   2  -4   5      490.18      499.36     25.07 o 
   3  -4   5       13.56       67.14     15.05 o 
   4  -4   5        3.78       -0.31     35.65 o 
   5  -4   5      147.35      139.81     27.42 o 
   6  -4   5       81.10       40.67     22.92 o 
   7  -4   5       19.83       29.62     36.40 o 
   8  -4   5        0.72       33.61     41.22 o 
   9  -4   5       10.21       49.50     46.56 o 
 -10  -3   5       56.21       64.43     51.45 o 
  -9  -3   5       48.62        7.53     37.33 o 
  -8  -3   5     1180.46     1278.53     65.84 o 
  -7  -3   5      669.69      767.30     92.25 o 
  -6  -3   5     4167.44     4491.50    107.45 o 
  -5  -3   5     1885.23     1952.68     47.72 o 
  -4  -3   5      512.09      435.08     64.95 o 
  -3  -3   5     2358.33     2145.36    119.49 o 
  -2  -3   5     1609.84     1269.28     32.71 o 
  -1  -3   5     4401.94     3796.08     58.31 o 
   0  -3   5     4945.53     4724.23     66.52 o 
   1  -3   5     1323.15     1176.55     34.24 o 
   2  -3   5      979.63     1025.11     32.63 o 
   3  -3   5     1184.42     1266.39     38.17 o 
   4  -3   5      106.78      161.80     20.27 o 
   5  -3   5      170.33      229.71     23.68 o 
   6  -3   5      177.23      196.32     32.12 o 
   7  -3   5       13.94        3.63     33.88 o 
   8  -3   5        3.05       22.16     41.31 o 
   9  -3   5        4.68       21.80     49.29 o 
 -10  -2   5        0.04       16.61     40.62 o 
  -9  -2   5        2.24       37.12     41.04 o 
  -8  -2   5      526.70      488.10     45.11 o 
  -7  -2   5      310.85      349.59     37.87 o 
  -6  -2   5     3303.48     3562.52    123.04 o 
  -5  -2   5      885.57      912.73     31.21 o 
  -4  -2   5       16.93        6.38      9.59 o 
  -3  -2   5     2628.01     2435.30     62.67 o 
  -2  -2   5     1404.24     1240.15     29.34 o 
  -1  -2   5     2818.62     2385.51     42.58 o 
   0  -2   5     9556.99     8904.12     96.95 o 
   1  -2   5      307.42      207.74     17.13 o 
   2  -2   5     4177.63     3665.86    144.10 o 
   3  -2   5     2881.68     2761.88     54.75 o 
   4  -2   5     1324.16     1186.82     38.90 o 
   5  -2   5     3583.49     3597.16     93.09 o 
   6  -2   5     1905.12     2064.28     76.14 o 
   7  -2   5     1105.93     1126.21     67.52 o 
   8  -2   5      156.95      170.92     37.81 o 
   9  -2   5       17.19      -34.33     43.08 o 
 -10  -1   5       18.37       28.12     43.86 o 
  -9  -1   5       54.70       90.09     27.62 o 
  -8  -1   5       13.95       27.10     27.82 o 
  -7  -1   5       70.58       97.80     24.19 o 
  -6  -1   5      543.16      641.07     66.35 o 
  -5  -1   5      828.06      823.26     52.62 o 
  -4  -1   5      130.89      228.37     24.88 o 
  -3  -1   5      607.18      524.36     30.76 o 
  -2  -1   5       78.67      166.55     11.73 o 
  -1  -1   5      308.58      416.48     18.88 o 
   0  -1   5     3825.02     4118.19     65.78 o 
   1  -1   5     3296.75     3440.29     55.26 o 
   2  -1   5     3461.98     3345.45     56.48 o 
   3  -1   5      764.73      720.39     29.91 o 
   4  -1   5      266.32      273.23     32.07 o 
   5  -1   5     1082.48     1117.49     55.02 o 
   6  -1   5     1017.96     1093.34     77.92 o 
   7  -1   5     1767.05     1801.66     78.97 o 
   8  -1   5      220.54      285.90     45.01 o 
   9  -1   5      204.76      211.90     45.88 o 
 -11   0   5      444.92      375.91     76.18 o 
 -10   0   5      254.61      238.59     38.45 o 
  -9   0   5       46.17       45.38     33.77 o 
  -8   0   5      119.70      127.04     29.00 o 
  -7   0   5      208.02      190.37     29.50 o 
  -6   0   5        1.93      -18.68     13.87 o 
  -5   0   5      501.15      615.10     52.63 o 
  -4   0   5      222.28      219.85     24.48 o 
  -3   0   5        7.50       77.14     22.25 o 
  -2   0   5      661.39      496.45     17.65 o 
  -1   0   5      531.15      395.65     28.48 o 
   0   0   5       17.65       70.99     11.70 o 
   1   0   5      341.79      548.07     22.97 o 
   2   0   5       15.91      103.85     13.68 o 
   3   0   5      216.13      249.30     37.00 o 
   4   0   5        2.32       30.95     21.21 o 
   5   0   5       62.65       71.27     25.53 o 
   6   0   5      748.70      728.59     54.35 o 
   7   0   5      395.79      398.32     61.72 o 
   8   0   5       82.11      122.02     43.91 o 
 -11   1   5      590.44      612.25     84.16 o 
 -10   1   5      332.13      347.82     83.02 o 
  -9   1   5      723.76      672.38     50.26 o 
  -8   1   5      392.62      339.04     37.85 o 
  -7   1   5      985.81     1043.01     50.86 o 
  -6   1   5     1322.61     1157.00     50.11 o 
  -5   1   5     3315.67     3081.91     75.30 o 
  -4   1   5     3340.06     2995.49     70.91 o 
  -3   1   5     2179.06     2014.31     54.32 o 
  -2   1   5      556.81      507.79     19.17 o 
  -1   1   5       11.31       13.49      9.29 o 
   0   1   5     1430.04     1454.87     33.63 o 
   1   1   5      122.59      153.57     14.58 o 
   2   1   5      493.30      628.20     37.31 o 
   3   1   5       31.08       48.79     22.65 o 
   4   1   5       75.99       30.74     48.88 o 
   5   1   5        5.30       23.30     27.57 o 
   6   1   5       25.91       -4.05     21.19 o 
   7   1   5      106.75       81.06     40.04 o 
   8   1   5        4.46       59.86     35.06 o 
 -11   2   5      128.75      151.38     36.33 o 
 -10   2   5      258.25      183.95     36.57 o 
  -9   2   5      419.11      264.74     36.58 o 
  -8   2   5      480.31      404.81     39.82 o 
  -7   2   5     1319.94     1325.88     59.86 o 
  -6   2   5     3160.64     3187.25    106.90 o 
  -5   2   5     5782.35     5618.07    126.28 o 
  -4   2   5     4755.96     4367.29     86.72 o 
  -3   2   5     2429.49     1980.16     54.25 o 
  -2   2   5      289.51      171.23     14.76 o 
  -1   2   5     1870.51     1568.38     35.06 o 
   0   2   5     3774.94     3264.83     51.41 o 
   1   2   5     4227.15     4035.22     64.28 o 
   2   2   5     3115.43     3114.37    136.70 o 
   3   2   5      993.47      990.35     50.24 o 
   4   2   5      338.52      246.13     34.88 o 
   5   2   5      262.08      295.78     38.98 o 
   6   2   5      324.74      297.15     42.39 o 
   7   2   5      263.95      209.37     42.41 o 
   8   2   5      146.11       72.70     79.87 o 
 -11   3   5       91.48       38.02     28.96 o 
 -10   3   5      281.28      292.11    106.22 o 
  -9   3   5       24.03       37.88     23.90 o 
  -8   3   5       30.65       39.32     21.67 o 
  -7   3   5      333.84      445.10     38.04 o 
  -6   3   5       71.46       92.13     15.83 o 
  -5   3   5      203.15      248.00     19.08 o 
  -4   3   5     2593.57     2791.76     70.53 o 
  -3   3   5      933.56      943.65     40.19 o 
  -2   3   5     1287.10     1288.85     58.52 o 
  -1   3   5      799.31      664.22     26.06 o 
   0   3   5     3848.76     3542.57     56.07 o 
   1   3   5     3013.94     2688.59     95.96 o 
   2   3   5     5090.19     5081.75    107.46 o 
   3   3   5     1856.83     1847.17     91.95 o 
   4   3   5      628.74      636.99     49.02 o 
   5   3   5      454.12      472.82     47.53 o 
   6   3   5      268.30      231.44     40.67 o 
   7   3   5      435.19      491.73     55.45 o 
 -11   4   5      154.04      188.61     56.19 o 
 -10   4   5      465.31      378.01    102.69 o 
  -9   4   5       92.26       53.85     25.57 o 
  -8   4   5       25.96       11.71     20.73 o 
  -7   4   5       28.46       -0.16     19.78 o 
  -6   4   5      532.68      555.71     49.15 o 
  -5   4   5       28.51       64.49     26.88 o 
  -4   4   5       54.52      171.76     48.91 o 
  -3   4   5       33.33       10.85     16.18 o 
  -2   4   5        6.05       87.33     19.74 o 
  -1   4   5       17.15       73.10     14.08 o 
   0   4   5       31.37       60.18     14.76 o 
   1   4   5      712.65      777.29    108.44 o 
   2   4   5     1381.38     1442.66    168.06 o 
   3   4   5      291.27      293.70     42.78 o 
   4   4   5      172.31      149.57     31.69 o 
   5   4   5        1.35       22.57     25.88 o 
   6   4   5      126.30      107.17     78.90 o 
   7   4   5      125.52      188.27     79.84 o 
 -11   5   5      363.27      415.42     72.47 o 
 -10   5   5      785.05      846.23     88.33 o 
  -9   5   5      795.02     1025.73     89.22 o 
  -8   5   5       75.77      174.34     81.26 o 
  -7   5   5      538.82      632.07     67.82 o 
  -6   5   5      117.90      151.84     20.39 o 
  -5   5   5      712.74      692.32     80.71 o 
  -4   5   5      570.66      695.87     40.26 o 
  -3   5   5      122.11      173.71     25.73 o 
  -2   5   5      336.15      404.82     31.95 o 
  -1   5   5      110.81       95.00     20.72 o 
   0   5   5        4.41       18.10     19.27 o 
   1   5   5       17.85       36.12     19.64 o 
   2   5   5      143.99      118.91     28.48 o 
   3   5   5        6.76       27.91     22.73 o 
   4   5   5        4.17       55.90     31.56 o 
   5   5   5        1.45       -5.72     28.21 o 
   6   5   5       10.20      -39.49     26.33 o 
 -11   6   5      135.48        0.93     37.39 o 
 -10   6   5      913.08      922.56     93.93 o 
  -9   6   5     1091.14     1148.26     96.03 o 
  -8   6   5      213.05      207.44     52.20 o 
  -7   6   5     1642.65     1588.61    103.62 o 
  -6   6   5      123.68      170.01     37.73 o 
  -5   6   5     2063.15     2133.94     68.85 o 
  -4   6   5     3281.25     3404.48     86.14 o 
  -3   6   5     1513.83     1478.91     56.14 o 
  -2   6   5      511.09      569.05     38.46 o 
  -1   6   5      612.00      646.44     39.76 o 
   0   6   5       11.54       10.41     26.62 o 
   1   6   5     1081.07     1172.68     89.00 o 
   2   6   5      195.38      168.05     33.11 o 
   3   6   5      159.77      146.26     34.53 o 
   4   6   5       69.61       55.59     39.32 o 
   5   6   5        2.66      -36.88     24.59 o 
 -10   7   5      374.05      379.99     72.08 o 
  -9   7   5       76.17        6.63     41.49 o 
  -8   7   5      149.26       49.08     45.39 o 
  -7   7   5      211.83      186.61     31.48 o 
  -6   7   5        3.86      -11.09     34.33 o 
  -5   7   5     1094.17     1093.60     84.64 o 
  -4   7   5     2015.20     2099.30    106.04 o 
  -3   7   5     1790.55     1690.07     62.97 o 
  -2   7   5     1640.08     1722.05     63.28 o 
  -1   7   5     1021.84     1115.55     76.24 o 
   0   7   5      251.46      262.58     35.58 o 
   1   7   5      885.88      995.01    135.97 o 
   2   7   5      324.15      388.27     44.31 o 
   3   7   5      475.61      406.96     48.21 o 
   4   7   5      381.82      377.44     50.65 o 
 -10   8   5       62.26        8.01     44.79 o 
  -9   8   5       65.64       95.19     50.79 o 
  -8   8   5       70.76       21.41     45.03 o 
  -7   8   5        3.19       27.49     42.27 o 
  -6   8   5        0.51       30.28     41.91 o 
  -5   8   5       30.38      -13.52     38.59 o 
  -4   8   5      255.26      242.46     52.89 o 
  -3   8   5      423.25      390.30     59.99 o 
  -1   8   5      273.99      266.24     53.34 o 
   0   8   5      190.83      159.73     32.47 o 
   1   8   5       24.32       33.01     27.22 o 
   2   8   5      163.67      172.40     36.88 o 
   3   8   5      364.82      348.79     47.88 o 
  -9   9   5      153.68      104.88     57.41 o 
  -8   9   5      259.26      225.91     63.08 o 
  -7   9   5       60.44       37.21     48.96 o 
  -6   9   5       72.67       49.80     49.56 o 
  -5   9   5        4.09       20.54     45.45 o 
  -4   9   5       13.47      -34.15     37.81 o 
  -3   9   5        0.39       43.26     41.85 o 
   0   9   5        3.02       21.23     31.21 o 
   1   9   5        0.77       14.51     35.74 o 
   2   9   5       45.93       43.87     31.10 o 
  -8  10   5      370.99      415.00     82.99 o 
  -7  10   5      392.40      441.60     82.90 o 
  -6  10   5       87.20      126.85     59.51 o 
  -5  10   5       92.74       49.02     51.39 o 
  -4  10   5       29.46        3.60     45.33 o 
   0  10   5        0.09       -0.57     33.31 o 
  -5  11   5       74.93      117.05     64.10 o 
  -3 -10   6      110.81       61.88     58.67 o 
  -2 -10   6        1.38       23.72     54.51 o 
  -1 -10   6        3.07        5.70     48.63 o 
   0 -10   6       31.62       28.90     49.11 o 
   1 -10   6       47.48       29.92     27.99 o 
   2 -10   6      118.27       77.93     32.64 o 
   3 -10   6      160.03       66.53     33.26 o 
   4 -10   6       93.92       67.08     63.70 o 
  -4  -9   6      278.75      296.49     73.24 o 
  -3  -9   6      314.27      297.54     71.36 o 
  -2  -9   6       56.36       16.58     43.68 o 
  -1  -9   6      164.05      112.58     50.64 o 
   0  -9   6       82.17      108.53     29.07 o 
   1  -9   6       57.76       55.21     27.10 o 
   2  -9   6      113.01       54.67     29.41 o 
   3  -9   6      108.78       77.68     28.73 o 
   4  -9   6       55.04       40.25     29.30 o 
   5  -9   6        0.75        2.54     30.70 o 
   6  -9   6       25.33       56.68     49.84 o 
  -5  -8   6      104.10      171.37     50.88 o 
  -4  -8   6      674.38      626.10     72.11 o 
  -3  -8   6      981.77     1074.81     83.80 o 
  -2  -8   6      634.73      542.78     69.50 o 
  -1  -8   6      750.58      768.19     82.72 o 
   0  -8   6        3.06      -24.67     23.31 o 
   1  -8   6      330.64      297.00     71.22 o 
   2  -8   6      147.12      192.47     34.05 o 
   3  -8   6      742.41      834.67     58.41 o 
   4  -8   6      552.87      471.64     48.30 o 
   5  -8   6       72.46       79.53     57.37 o 
   6  -8   6        9.22       13.79     29.34 o 
   7  -8   6       13.74        2.33     28.99 o 
  -6  -7   6       24.20       43.14     45.00 o 
  -5  -7   6        5.73       13.97     21.21 o 
  -4  -7   6      110.45      145.38     30.09 o 
  -3  -7   6      532.94      640.79     65.69 o 
  -2  -7   6      814.48      879.27     76.12 o 
  -1  -7   6      698.29      790.10     51.49 o 
   0  -7   6     1565.25     1579.67     63.53 o 
   1  -7   6      629.46      576.91     44.10 o 
   2  -7   6     2084.02     2234.07     78.48 o 
   3  -7   6     1959.06     2144.98     79.57 o 
   4  -7   6      945.79      904.91    145.04 o 
   5  -7   6      547.62      591.48     51.11 o 
   6  -7   6      157.66      153.31     34.78 o 
   7  -7   6       75.57       14.20     29.67 o 
  -8  -6   6      153.46       87.16     58.04 o 
  -6  -6   6       45.54       31.46     26.06 o 
  -5  -6   6       70.37       96.62     27.18 o 
  -4  -6   6      158.37      104.61     27.12 o 
  -3  -6   6      158.94      268.39     33.40 o 
  -2  -6   6      216.37      211.65     61.51 o 
  -1  -6   6       25.16       10.39     16.97 o 
   0  -6   6       20.10        6.56     58.55 o 
   1  -6   6       28.12       36.29     20.20 o 
   2  -6   6      738.60      696.99    104.35 o 
   3  -6   6     1711.49     1746.14     68.10 o 
   4  -6   6     1106.50     1116.33     92.69 o 
   5  -6   6     1073.70     1047.40     58.32 o 
   6  -6   6      221.96      188.92     37.45 o 
   7  -6   6      223.81      254.27     59.12 o 
   8  -6   6      333.85      380.76     73.12 o 
  -9  -5   6      193.42      182.53     66.44 o 
  -7  -5   6      471.07      443.22     45.88 o 
  -6  -5   6       11.23       18.09     21.35 o 
  -5  -5   6       41.45       54.78     24.80 o 
  -4  -5   6        8.02       18.36     19.69 o 
  -3  -5   6      122.78      139.06     26.86 o 
  -2  -5   6       98.08      128.47     18.16 o 
  -1  -5   6       38.10       83.90     16.25 o 
   0  -5   6      252.89      243.06     20.93 o 
   1  -5   6      456.62      420.71     34.46 o 
   2  -5   6       46.37       55.84     20.67 o 
   3  -5   6      132.45      146.99     27.67 o 
   4  -5   6      215.79      209.42     32.22 o 
   5  -5   6      249.63      216.04     56.71 o 
   6  -5   6       39.61       77.35     37.12 o 
   7  -5   6       25.25       30.61     37.48 o 
   8  -5   6      118.77       52.74     43.53 o 
  -8  -4   6      883.50      722.04     70.82 o 
  -7  -4   6     1283.20     1450.95     68.36 o 
  -6  -4   6      438.17      531.46     44.38 o 
  -5  -4   6       47.16       78.58     24.67 o 
  -4  -4   6      408.96      488.53     80.19 o 
  -3  -4   6     1424.09     1415.76    106.76 o 
  -2  -4   6     1350.11     1290.94     37.72 o 
  -1  -4   6     3092.02     3307.86     60.07 o 
   0  -4   6       94.88      173.88     18.15 o 
   1  -4   6      203.20      300.77     39.26 o 
   2  -4   6       18.65       74.58     16.42 o 
   3  -4   6        6.85       21.27     14.51 o 
   4  -4   6       26.41       69.39     23.40 o 
   5  -4   6      199.99      232.94     32.27 o 
   6  -4   6       31.12       34.18     36.70 o 
   7  -4   6        8.03        4.65     37.21 o 
   8  -4   6       58.18      138.72     55.38 o 
 -10  -3   6       80.56       28.45     47.10 o 
  -9  -3   6       67.85       98.13     50.61 o 
  -8  -3   6      358.17      419.07     44.69 o 
  -7  -3   6      419.18      456.01     62.41 o 
  -6  -3   6      173.49      193.43     32.25 o 
  -5  -3   6      453.58      435.08     38.53 o 
  -4  -3   6     1232.14     1264.87     53.27 o 
  -3  -3   6     3459.42     3308.84     80.51 o 
  -2  -3   6     4795.83     4346.99     95.31 o 
  -1  -3   6     3929.60     3619.70     59.90 o 
   0  -3   6     6737.55     6710.22     87.69 o 
   1  -3   6     2004.53     1874.92     78.84 o 
   2  -3   6     2966.27     2791.01     72.19 o 
   3  -3   6      802.78      766.38     41.14 o 
   4  -3   6      570.38      632.87     33.58 o 
   5  -3   6      992.78     1044.26     52.69 o 
   6  -3   6       86.49      199.32     49.35 o 
   7  -3   6       26.19       13.82     34.81 o 
   8  -3   6        0.18       26.44     45.27 o 
 -10  -2   6       29.71       63.02     46.86 o 
  -9  -2   6        5.36       16.55     23.70 o 
  -8  -2   6      440.39      414.05     52.53 o 
  -7  -2   6       42.28       52.14     24.83 o 
  -6  -2   6      567.34      609.37     44.45 o 
  -5  -2   6       41.51       81.93     23.61 o 
  -4  -2   6      633.23      692.44     39.01 o 
  -3  -2   6      536.25      596.92     36.79 o 
  -2  -2   6     1926.81     1933.06     48.74 o 
  -1  -2   6     2176.84     2073.60     42.66 o 
   0  -2   6     5752.64     5733.99     78.17 o 
   1  -2   6      531.89      448.07     24.46 o 
   2  -2   6     2069.20     2023.90     47.75 o 
   3  -2   6     1433.82     1351.60     41.46 o 
   4  -2   6     1200.28     1219.87     54.40 o 
   5  -2   6     3297.61     3349.23     94.37 o 
   6  -2   6      642.90      796.83     78.57 o 
   7  -2   6      355.12      339.43     44.81 o 
   8  -2   6      202.12      210.08     62.63 o 
 -11  -1   6       28.39      101.37     53.43 o 
 -10  -1   6        4.21        1.90     31.33 o 
  -9  -1   6        1.73       49.39     24.97 o 
  -8  -1   6      170.99      195.39     32.35 o 
  -7  -1   6       99.97      150.27     45.81 o 
  -6  -1   6       13.16       24.29     18.06 o 
  -5  -1   6      150.58      272.01     74.77 o 
  -4  -1   6      432.87      358.02     47.15 o 
  -3  -1   6      119.48       96.56     20.33 o 
  -2  -1   6        5.68      102.91     22.91 o 
  -1  -1   6       28.58       36.17     12.04 o 
   0  -1   6      633.06      811.33     28.03 o 
   1  -1   6      591.11      672.13     27.35 o 
   2  -1   6       32.14       34.33     13.76 o 
   3  -1   6        0.06       10.98     12.76 o 
   4  -1   6     1402.65     1486.39     71.64 o 
   5  -1   6     1023.77     1100.65     57.49 o 
   6  -1   6     1538.95     1589.19     72.26 o 
   7  -1   6      169.57      184.70     44.93 o 
   8  -1   6      158.87      198.15     43.56 o 
 -11   0   6      347.80      345.57     74.29 o 
 -10   0   6       69.75       87.44     27.84 o 
  -9   0   6      136.24      159.07     33.85 o 
  -8   0   6      547.73      593.99     52.87 o 
  -7   0   6     1023.68     1026.35     56.95 o 
  -6   0   6     1002.47      977.92     48.63 o 
  -5   0   6     2622.92     2876.26     76.03 o 
  -4   0   6      283.32      336.44     29.72 o 
  -3   0   6       79.55      123.98     21.68 o 
  -2   0   6       85.42      147.68     13.92 o 
  -1   0   6       10.14       80.51     12.74 o 
   0   0   6     2085.70     2371.45     46.08 o 
   1   0   6       24.59       78.53     13.78 o 
   2   0   6      160.78      129.62     16.49 o 
   3   0   6      265.19      261.95     35.77 o 
   4   0   6      283.64      275.24     35.88 o 
   5   0   6       38.99       19.29     31.35 o 
   6   0   6       75.08       -0.25     23.32 o 
   7   0   6       14.21       14.07     27.02 o 
   8   0   6        9.29       -0.99     60.52 o 
 -11   1   6      448.20      387.40     47.91 o 
 -10   1   6      152.55      112.21     30.50 o 
  -9   1   6      546.04      498.71     46.02 o 
  -8   1   6      431.54      441.07     41.74 o 
  -7   1   6     1652.81     1824.61     99.82 o 
  -6   1   6     2692.70     2499.58     75.50 o 
  -5   1   6     3488.20     3231.44     80.93 o 
  -4   1   6     1792.83     1548.09     53.49 o 
  -3   1   6     2901.37     2753.78     54.54 o 
  -2   1   6     1822.97     1505.11     34.12 o 
  -1   1   6     4834.24     4505.12     64.47 o 
   0   1   6     2123.78     1997.68     42.85 o 
   1   1   6     2070.48     2126.47     50.02 o 
   2   1   6      349.45      399.24     67.95 o 
   3   1   6        0.57        8.73     19.21 o 
   4   1   6        0.35        9.81     21.18 o 
   5   1   6      121.39      107.36     32.20 o 
   6   1   6       39.25       -8.55     23.43 o 
   7   1   6       27.40       -0.49     26.88 o 
 -11   2   6      106.95       41.33     28.77 o 
 -10   2   6       19.80       42.14     25.31 o 
  -9   2   6       30.45       15.96     22.29 o 
  -8   2   6      103.23      161.78     60.77 o 
  -7   2   6      827.17      808.48     76.78 o 
  -6   2   6     1852.88     1928.51     65.70 o 
  -5   2   6     2330.88     2234.68     67.89 o 
  -4   2   6     2329.28     2265.02     82.13 o 
  -3   2   6     1419.36     1300.77     68.09 o 
  -2   2   6     2891.05     2584.67     47.63 o 
  -1   2   6     5687.22     5161.35     71.52 o 
   0   2   6     4327.68     3894.46     61.60 o 
   1   2   6     6081.42     5920.89     77.63 o 
   2   2   6     1451.55     1336.84     56.27 o 
   3   2   6      365.49      420.47     95.24 o 
   4   2   6      503.78      612.96     49.40 o 
   5   2   6      449.26      412.92     69.89 o 
   6   2   6      342.90      374.56     71.67 o 
   7   2   6      324.77      234.83     45.44 o 
 -11   3   6      183.29      109.75     32.52 o 
 -10   3   6        0.66        9.56     22.87 o 
  -9   3   6        2.61       10.55     21.73 o 
  -8   3   6       36.13       11.40     20.69 o 
  -7   3   6       16.61        9.39     22.01 o 
  -6   3   6      223.21      295.21     33.81 o 
  -5   3   6      473.39      661.13     81.94 o 
  -4   3   6      134.89      277.24     28.94 o 
  -3   3   6      129.68      158.51     30.87 o 
  -2   3   6      123.99      161.30     20.74 o 
  -1   3   6      268.49      277.78     23.84 o 
   0   3   6     1877.11     1818.92     42.34 o 
   1   3   6     1643.84     1701.76     66.84 o 
   2   3   6      507.98      495.08     40.89 o 
   3   3   6      106.21      123.71     45.02 o 
   4   3   6      827.14      855.51     81.76 o 
   5   3   6      459.08      531.60     51.66 o 
   6   3   6      983.87      887.70    142.32 o 
   7   3   6      440.77      406.09     64.01 o 
 -11   4   6      585.93      535.63    169.99 o 
 -10   4   6      120.76      125.24     40.30 o 
  -9   4   6        3.80       23.25     23.72 o 
  -8   4   6       16.78        1.12     20.13 o 
  -7   4   6       17.41       33.98     20.87 o 
  -6   4   6       60.91       99.29     25.73 o 
  -5   4   6     1785.22     1986.82     67.85 o 
  -4   4   6       94.29      156.24     26.28 o 
  -3   4   6        8.00       17.61     37.70 o 
  -2   4   6        9.81       78.76     15.66 o 
  -1   4   6      323.48      304.70     22.78 o 
   0   4   6      190.28      262.47     44.63 o 
   1   4   6      178.74      199.73     31.30 o 
   2   4   6       39.10        7.36     35.35 o 
   3   4   6        0.28        6.06     22.95 o 
   4   4   6        0.11       15.60     25.53 o 
   5   4   6        1.33      -10.93     25.92 o 
   6   4   6      204.21      229.36     83.71 o 
 -11   5   6      609.95      816.61     92.13 o 
 -10   5   6      305.47      586.62     78.73 o 
  -9   5   6      517.04      688.76     79.66 o 
  -8   5   6      343.90      330.11     86.45 o 
  -7   5   6      473.79      594.29     69.47 o 
  -6   5   6     1676.96     1915.34    102.60 o 
  -5   5   6     2647.10     2860.53    110.92 o 
  -4   5   6      688.34      830.32     45.46 o 
  -3   5   6      310.76      411.98     68.40 o 
  -2   5   6       68.68      109.17     23.30 o 
  -1   5   6       23.53       56.73     16.56 o 
   0   5   6       84.81       93.24     33.62 o 
   1   5   6      197.64      185.26     52.18 o 
   2   5   6       18.69       22.89     21.98 o 
   3   5   6       78.39       79.71     50.25 o 
   4   5   6       21.62       53.01     30.85 o 
   5   5   6        8.80        9.44     29.17 o 
 -11   6   6      180.77      224.50     65.51 o 
 -10   6   6      626.94      630.39     84.49 o 
  -9   6   6      318.67      350.93     63.80 o 
  -8   6   6      245.82      272.26     58.34 o 
  -7   6   6      954.79      929.85     83.68 o 
  -6   6   6     1246.18     1348.96     61.25 o 
  -5   6   6     2724.44     2860.37     84.23 o 
  -4   6   6     1526.48     1653.95     74.73 o 
  -3   6   6     1179.95     1279.09     55.21 o 
  -2   6   6      593.06      667.86     42.81 o 
  -1   6   6     1153.42     1192.87     55.16 o 
   0   6   6       94.35      126.93     27.16 o 
   1   6   6     1420.65     1481.73     65.81 o 
   2   6   6      207.74      227.70     36.97 o 
   3   6   6      427.06      359.82     46.68 o 
   4   6   6      106.92      103.64     36.51 o 
   5   6   6        0.48      -23.80     32.92 o 
 -10   7   6      201.78      188.43     57.23 o 
  -9   7   6      135.14       39.91     42.90 o 
  -8   7   6       23.78       19.94     41.31 o 
  -7   7   6      205.47      177.10     54.54 o 
  -6   7   6      247.67      192.15     48.00 o 
  -5   7   6      471.58      417.64     60.11 o 
  -4   7   6      578.43      583.74     44.27 o 
  -3   7   6      130.33      185.35     37.61 o 
  -2   7   6      461.25      541.83     64.13 o 
  -1   7   6       60.44       61.07     23.64 o 
   0   7   6      381.28      363.43     41.66 o 
   1   7   6      966.91     1044.42    116.58 o 
   2   7   6      720.04      656.46     55.50 o 
   3   7   6      591.85      619.63     58.62 o 
   4   7   6      118.68      141.24     43.23 o 
 -10   8   6      155.39      190.02     62.03 o 
  -9   8   6       68.72       89.55     53.91 o 
  -8   8   6        0.27       -4.71     40.06 o 
  -7   8   6       38.35       24.05     42.78 o 
  -6   8   6        1.84      -51.94     34.63 o 
  -5   8   6       12.79       12.17     37.84 o 
  -4   8   6      444.36      328.99     60.05 o 
  -3   8   6      241.51      196.59     50.34 o 
  -2   8   6      113.17       59.90     38.14 o 
  -1   8   6       29.00       64.15     31.08 o 
   0   8   6        6.63       21.01     24.94 o 
   1   8   6      198.02       88.06     31.21 o 
   2   8   6      172.74      104.18     35.28 o 
  -9   9   6      195.32      274.03     72.56 o 
  -8   9   6      179.48      265.52     66.65 o 
  -7   9   6       45.33      -27.61     43.47 o 
  -6   9   6       13.40       33.31     47.49 o 
  -5   9   6       27.17       -6.33     44.88 o 
  -4   9   6      258.85      212.48     57.02 o 
  -1   9   6       11.64       41.22     33.07 o 
   0   9   6        0.66      -22.13     33.43 o 
   1   9   6        4.14        6.91     26.76 o 
  -7  10   6      136.46      190.83     67.58 o 
  -6  10   6      142.24      206.87     66.74 o 
  -5  10   6      180.23      137.73     63.89 o 
  -1  10   6       45.05       87.58     40.18 o 
  -2 -10   7        7.90      -11.63     54.03 o 
  -1 -10   7       13.28        2.76     54.90 o 
   0 -10   7       57.96       50.79     54.39 o 
   1 -10   7      180.30      114.95     34.94 o 
   2 -10   7      108.96       72.94     33.36 o 
   3 -10   7       71.52       24.83     28.91 o 
  -4  -9   7      445.35      456.50     72.74 o 
  -3  -9   7      226.88      375.49     78.67 o 
  -2  -9   7        5.62       16.58     47.46 o 
  -1  -9   7      178.64      245.49     67.16 o 
   0  -9   7        9.64        3.80     46.38 o 
   1  -9   7      615.44      633.69     54.56 o 
   2  -9   7      201.41      179.53     37.16 o 
   3  -9   7       25.66        2.06     30.13 o 
   4  -9   7        0.63        3.03     46.26 o 
   5  -9   7        0.29      -23.33     26.87 o 
  -5  -8   7      277.34      281.89     56.93 o 
  -3  -8   7      564.84      683.94     77.92 o 
  -2  -8   7      612.82      580.38     73.18 o 
  -1  -8   7      144.01      144.39     54.66 o 
   0  -8   7      276.50      329.38     39.58 o 
   1  -8   7      881.75      812.77     55.75 o 
   2  -8   7     1473.78     1505.36     71.19 o 
   3  -8   7      505.74      532.60     51.03 o 
   4  -8   7      265.06      351.51     97.50 o 
   5  -8   7       50.53      106.79     50.28 o 
   6  -8   7        9.03       15.51     28.68 o 
  -7  -7   7        3.82       40.12     46.14 o 
  -6  -7   7        5.00        1.43     35.77 o 
  -5  -7   7        1.18        0.63     31.39 o 
  -4  -7   7      464.89      392.19     59.60 o 
  -3  -7   7      265.12      259.85     55.08 o 
  -2  -7   7      273.57      288.09     54.24 o 
  -1  -7   7      141.81      108.41     23.74 o 
   0  -7   7      272.15      342.06     36.34 o 
   1  -7   7      914.43      946.68    105.46 o 
   2  -7   7     1929.02     2011.65     97.42 o 
   3  -7   7      618.55      733.71     53.43 o 
   4  -7   7      552.25      542.76     51.55 o 
   5  -7   7      349.80      367.18     45.05 o 
   6  -7   7       70.45       53.88     32.91 o 
   7  -7   7      417.37      326.05     70.46 o 
  -8  -6   7       56.49       94.47     55.47 o 
  -7  -6   7        1.64       -4.65     26.83 o 
  -6  -6   7      108.06       98.05     30.32 o 
  -5  -6   7        0.48       30.00     51.75 o 
  -4  -6   7      176.10      154.96     42.84 o 
  -3  -6   7       16.18       -4.57     27.90 o 
  -2  -6   7      132.55      135.78     24.53 o 
  -1  -6   7        1.61      -11.54     14.07 o 
   0  -6   7      116.50       63.13     46.56 o 
   1  -6   7      410.08      391.30     54.30 o 
   2  -6   7      599.34      596.35     77.89 o 
   3  -6   7       26.38       13.31     19.49 o 
   4  -6   7      283.28      273.67     37.76 o 
   5  -6   7        0.88       37.74     31.98 o 
   6  -6   7       45.39       31.96     36.58 o 
   7  -6   7      142.86      167.69     53.13 o 
  -9  -5   7      191.73      199.83     69.71 o 
  -8  -5   7      257.08      390.66     74.26 o 
  -7  -5   7       86.73      101.73     39.94 o 
  -6  -5   7        4.59       33.41     22.30 o 
  -5  -5   7     1002.50     1010.00     75.45 o 
  -4  -5   7     1150.97     1214.35     84.25 o 
  -3  -5   7      714.25      712.24     46.44 o 
  -2  -5   7      215.40      326.10     30.14 o 
  -1  -5   7      145.87      151.92     19.44 o 
   0  -5   7      323.12      438.55     50.95 o 
   1  -5   7       17.31       13.55     27.79 o 
   2  -5   7       20.19       22.77     20.05 o 
   3  -5   7       18.96       11.44     20.76 o 
   4  -5   7       69.57       37.67     28.24 o 
   5  -5   7       14.97       20.72     35.68 o 
   6  -5   7        0.73       35.80     36.31 o 
   7  -5   7       20.63       46.23     41.25 o 
  -9  -4   7      325.99      392.25     81.25 o 
  -8  -4   7      544.11      658.26     55.94 o 
  -7  -4   7      515.22      538.89     48.52 o 
  -6  -4   7      225.77      333.40     38.67 o 
  -5  -4   7     1410.64     1487.32     65.07 o 
  -4  -4   7     1962.47     1982.55     70.86 o 
  -3  -4   7     1943.36     1721.04     62.99 o 
  -2  -4   7     3678.91     3565.10     83.75 o 
  -1  -4   7      907.86      874.20     34.21 o 
   0  -4   7      655.46      646.48     30.63 o 
   1  -4   7      275.85      328.30     24.92 o 
   2  -4   7      127.39      188.20     21.61 o 
   3  -4   7      590.09      596.74     41.74 o 
   4  -4   7      334.62      360.37     37.33 o 
   5  -4   7       43.38       56.90     37.72 o 
   6  -4   7        5.11      -37.27     30.31 o 
   7  -4   7        4.60       40.15     43.56 o 
 -10  -3   7       42.07       43.95     50.79 o 
  -9  -3   7      304.33      269.06     41.64 o 
  -8  -3   7      132.16      115.32     31.22 o 
  -7  -3   7      211.16      237.11     80.13 o 
  -6  -3   7      312.38      335.63     38.68 o 
  -5  -3   7      456.21      504.38     41.21 o 
  -4  -3   7     1087.77     1063.04     74.10 o 
  -3  -3   7     2325.17     2027.95     65.81 o 
  -2  -3   7     3653.98     3604.87     77.21 o 
  -1  -3   7     2226.48     2077.43     47.12 o 
   0  -3   7     2007.75     1907.38     49.61 o 
   1  -3   7      734.03      623.63     30.72 o 
   2  -3   7     1416.03     1445.18     69.83 o 
   3  -3   7     2864.77     2899.79     64.58 o 
   4  -3   7     1286.40     1311.10     58.89 o 
   5  -3   7     1367.02     1467.95     65.66 o 
   6  -3   7      124.11      140.70     49.62 o 
   7  -3   7       33.84       76.63     47.22 o 
   8  -3   7      120.77       80.47     56.04 o 
 -10  -2   7       13.90       17.69     27.47 o 
  -9  -2   7      137.90      127.11     45.71 o 
  -8  -2   7        1.80       19.38     22.28 o 
  -7  -2   7       64.12       53.93     56.28 o 
  -6  -2   7        6.65       42.11     28.56 o 
  -5  -2   7      218.03      210.43     31.74 o 
  -4  -2   7        5.75       55.34     21.30 o 
  -3  -2   7      232.97      305.29     30.33 o 
  -2  -2   7      341.47      440.40     57.99 o 
  -1  -2   7      993.84     1039.57     33.01 o 
   0  -2   7     1141.68     1170.28     36.52 o 
   1  -2   7      252.06      230.55     21.44 o 
   2  -2   7     1996.92     1931.73     49.49 o 
   3  -2   7      677.72      718.91     33.99 o 
   4  -2   7     1605.70     1728.32     68.13 o 
   5  -2   7      716.83      740.32     53.01 o 
   6  -2   7      315.77      426.66     46.36 o 
   7  -2   7      132.09      193.77     38.29 o 
 -11  -1   7       12.27       -3.51     41.34 o 
 -10  -1   7      122.64      111.36     32.98 o 
  -9  -1   7      587.62      555.33     49.71 o 
  -8  -1   7      569.47      614.97     48.70 o 
  -7  -1   7     1202.43     1139.39     56.81 o 
  -6  -1   7        1.09        5.01     19.35 o 
  -5  -1   7       52.99       75.86     23.62 o 
  -4  -1   7      249.20      255.24     29.62 o 
  -3  -1   7       32.87      153.83     25.10 o 
  -2  -1   7       85.99      205.99     22.26 o 
  -1  -1   7      373.50      394.70     22.19 o 
   0  -1   7       36.49       37.88     12.95 o 
   1  -1   7     1152.94     1095.20     36.77 o 
   2  -1   7      103.06       76.15     34.65 o 
   3  -1   7       59.64       66.24     35.93 o 
   4  -1   7      527.38      551.03     46.10 o 
   5  -1   7      298.12      303.53     40.12 o 
   6  -1   7      235.90      229.12     39.81 o 
   7  -1   7        1.08       55.88     28.96 o 
 -11   0   7      147.65      124.16     36.38 o 
 -10   0   7      128.72      198.37     38.46 o 
  -9   0   7      551.97      637.74     68.01 o 
  -8   0   7     1449.39     1408.66     99.13 o 
  -7   0   7     1300.56     1376.81     62.41 o 
  -6   0   7     1690.86     1644.64     63.15 o 
  -5   0   7      663.29      678.46     62.72 o 
  -4   0   7      288.32      218.87     54.30 o 
  -3   0   7     1318.24     1169.58     48.50 o 
  -2   0   7     1351.24     1245.39     33.06 o 
  -1   0   7      648.79      677.36     27.49 o 
   0   0   7      727.74      795.51     30.72 o 
   1   0   7      142.26      177.19     19.48 o 
   2   0   7      606.92      628.06     67.83 o 
   3   0   7      101.14      144.52     75.93 o 
   4   0   7        1.76        4.16     20.97 o 
   5   0   7      232.74      204.82    101.08 o 
   6   0   7       46.56       32.83     27.20 o 
   7   0   7       58.74       93.47     34.38 o 
 -11   1   7       31.11       16.31     27.69 o 
 -10   1   7       60.03       17.45     30.01 o 
  -9   1   7      295.74      218.76     36.78 o 
  -8   1   7      704.87      651.80     49.46 o 
  -7   1   7     1957.78     1993.44     72.54 o 
  -6   1   7     1786.90     1700.82     64.97 o 
  -5   1   7     2426.40     2426.20     74.13 o 
  -4   1   7      805.67      692.67     47.46 o 
  -3   1   7     3518.00     3255.41     51.46 o 
  -2   1   7     3286.04     2955.05     84.96 o 
  -1   1   7     6533.02     6216.81     95.51 o 
   0   1   7     2950.83     2906.55     56.02 o 
   1   1   7      872.00      781.59     33.54 o 
   2   1   7        9.56       16.65     20.29 o 
   3   1   7      578.16      588.37     63.34 o 
   4   1   7      311.51      277.47     90.17 o 
   5   1   7      388.51      404.92     46.46 o 
   6   1   7      228.55      225.54     86.53 o 
   7   1   7        0.28       -9.87     29.16 o 
 -11   2   7       35.85       42.48     27.11 o 
 -10   2   7       27.35       39.64     26.59 o 
  -9   2   7        8.98       22.11     22.58 o 
  -8   2   7        0.21       35.01     43.61 o 
  -7   2   7      257.28      214.91     33.08 o 
  -6   2   7      725.37      772.92     47.66 o 
  -5   2   7      306.98      333.79     92.93 o 
  -4   2   7      168.26      184.93     27.89 o 
  -3   2   7     1054.12     1038.02     31.67 o 
  -2   2   7     1824.12     1693.69     41.59 o 
  -1   2   7     2640.73     2517.38     51.43 o 
   0   2   7     2694.72     2607.30     53.33 o 
   1   2   7      683.45      610.65     42.17 o 
   2   2   7      695.65      657.14     48.54 o 
   3   2   7     1581.36     1799.86     72.40 o 
   4   2   7      853.96      939.75     60.84 o 
   5   2   7      923.90      807.98     60.37 o 
   6   2   7      476.42      465.93     57.08 o 
 -11   3   7       52.70       14.46     32.59 o 
 -10   3   7       27.15       20.94     31.92 o 
  -9   3   7      135.49       92.34     28.19 o 
  -8   3   7       76.04       58.67     32.51 o 
  -7   3   7      837.77      828.66     51.82 o 
  -6   3   7      658.72      720.14     60.23 o 
  -5   3   7       76.74      141.26     27.05 o 
  -4   3   7      888.59      920.60     56.14 o 
  -3   3   7      147.90      139.98     17.20 o 
  -2   3   7      283.04      289.22     22.13 o 
  -1   3   7      390.75      445.47     25.93 o 
   0   3   7      105.36      223.99     29.48 o 
   1   3   7        2.18       32.06     20.84 o 
   2   3   7      168.21      164.68     31.98 o 
   3   3   7      311.06      290.83     38.77 o 
   4   3   7      363.52      345.52     44.28 o 
   5   3   7      527.37      509.51     53.29 o 
   6   3   7      516.10      472.67     55.36 o 
 -11   4   7      428.12      431.60    148.18 o 
 -10   4   7       62.05       97.42     30.97 o 
  -9   4   7      237.53      290.25     40.19 o 
  -8   4   7      510.56      559.45     65.87 o 
  -7   4   7      521.12      551.97     44.55 o 
  -6   4   7     2087.01     2107.61    102.72 o 
  -5   4   7       14.44       -3.08     18.99 o 
  -4   4   7       16.41       54.47     22.81 o 
  -3   4   7       17.61       21.05     13.91 o 
  -2   4   7      104.39      103.61     18.01 o 
  -1   4   7       43.09       70.13     16.46 o 
   0   4   7       17.45       76.93     48.97 o 
   1   4   7        2.33       36.65     22.09 o 
   2   4   7        1.84        1.79     22.15 o 
   3   4   7       16.82       22.45     45.78 o 
   4   4   7        3.80        4.02     25.21 o 
   5   4   7      209.75      118.57     36.35 o 
 -11   5   7      333.33      215.96     60.77 o 
 -10   5   7      252.64      259.73     61.43 o 
  -9   5   7      201.07      152.97     51.85 o 
  -8   5   7      584.35      558.74     77.35 o 
  -7   5   7      849.10      928.29     82.84 o 
  -6   5   7     2142.24     2312.85     78.81 o 
  -5   5   7      649.07      719.20     52.83 o 
  -4   5   7      929.11     1096.29     53.30 o 
  -3   5   7      979.39     1023.14     50.63 o 
  -2   5   7      133.53      146.77     20.84 o 
  -1   5   7     1302.50     1248.54    139.35 o 
   0   5   7      442.57      415.88     39.79 o 
   1   5   7      768.63      754.91     65.91 o 
   2   5   7      104.00       51.83     27.60 o 
   3   5   7       10.76      -19.20     21.61 o 
   4   5   7       11.86       14.29     29.10 o 
   5   5   7        3.00       12.84     32.36 o 
 -11   6   7      167.92      150.39     59.81 o 
 -10   6   7      118.54       49.11     45.72 o 
  -9   6   7       15.31       25.75     41.73 o 
  -8   6   7      157.77      127.75     49.65 o 
  -7   6   7      300.40      300.39     38.84 o 
  -6   6   7      408.48      405.86     42.71 o 
  -5   6   7      715.11      842.66     52.86 o 
  -4   6   7     1354.56     1538.32     98.85 o 
  -3   6   7      335.67      417.42     60.61 o 
  -2   6   7     1406.93     1527.05     61.57 o 
  -1   6   7      530.54      668.55     47.51 o 
   0   6   7     1314.33     1432.25     63.90 o 
   1   6   7     1279.43     1273.97     64.29 o 
   2   6   7      294.03      305.60     42.41 o 
   3   6   7      186.51      143.62     37.19 o 
   4   6   7       73.97       78.69     36.29 o 
 -10   7   7       15.09       42.30     49.02 o 
  -9   7   7        3.64       44.10     42.00 o 
  -8   7   7        4.99       69.17     40.45 o 
  -7   7   7       12.59       55.74     42.87 o 
  -6   7   7       94.09       98.94     44.73 o 
  -5   7   7      291.84      292.10     57.31 o 
  -4   7   7      156.38      138.17     30.58 o 
  -3   7   7       12.92       19.72     25.25 o 
  -2   7   7       19.32       25.53     31.23 o 
  -1   7   7      139.58      160.38     31.76 o 
   0   7   7      404.52      420.38     44.71 o 
   1   7   7      762.90      665.60     56.31 o 
   2   7   7      187.09      148.43     35.93 o 
   3   7   7      211.67      199.64     44.57 o 
  -9   8   7       45.30       -7.71     44.19 o 
  -8   8   7        0.54      -32.65     40.42 o 
  -7   8   7       14.09       38.26     46.59 o 
  -6   8   7       82.24      105.21     49.95 o 
  -5   8   7      124.02       77.14     47.25 o 
  -4   8   7      101.76      164.36     49.74 o 
  -2   8   7       50.68      117.58     28.96 o 
  -1   8   7        0.53       13.34     24.92 o 
   0   8   7       32.19       78.27     28.99 o 
   1   8   7      140.93       64.63     34.08 o 
   2   8   7      191.73      164.57     40.95 o 
  -8   9   7       69.78      159.47     61.04 o 
  -7   9   7       33.04      132.10     56.81 o 
  -6   9   7      177.61      191.10     62.57 o 
  -5   9   7      386.46      577.35     79.99 o 
  -2   9   7       20.71      -10.73     31.21 o 
  -1   9   7        8.43      -11.15     39.97 o 
   0   9   7        9.21       31.88     28.26 o 
  -6  10   7      182.28      162.47     60.83 o 
  -1 -10   8      100.69        3.09     54.42 o 
   0 -10   8      236.33      186.81     68.81 o 
   1 -10   8      179.33       73.46     34.62 o 
  -4  -9   8      262.67      351.47     68.27 o 
  -3  -9   8       42.73      119.18     50.22 o 
  -2  -9   8      197.03      228.58     71.72 o 
  -1  -9   8      128.62      211.25     69.38 o 
   0  -9   8      645.96      636.74     55.72 o 
   1  -9   8      560.31      478.83     99.76 o 
   2  -9   8       68.40       90.20     47.00 o 
   3  -9   8        7.35       26.85     29.35 o 
   4  -9   8       38.48       46.30     31.35 o 
  -5  -8   8      461.66      473.32     74.65 o 
  -4  -8   8      278.62      226.87     55.20 o 
  -3  -8   8       81.55       52.89     42.45 o 
  -2  -8   8      195.59      191.70     50.64 o 
  -1  -8   8      159.63      254.78     66.08 o 
   0  -8   8     1281.68     1505.96     85.93 o 
   1  -8   8      792.57      827.13     57.52 o 
   2  -8   8      254.31      341.67     43.72 o 
   3  -8   8      183.12      230.10     68.75 o 
   4  -8   8       82.57       97.85     34.62 o 
   5  -8   8      215.98      252.71     57.55 o 
  -7  -7   8        0.35       20.94     29.16 o 
  -6  -7   8      161.06       90.11     33.60 o 
  -5  -7   8      400.46      300.95     60.08 o 
  -4  -7   8      249.10      181.78     49.29 o 
  -3  -7   8       91.54       17.84     33.10 o 
  -2  -7   8       11.06       -2.79     29.02 o 
  -1  -7   8        3.99       -8.60     17.16 o 
   0  -7   8      108.97      108.20     27.54 o 
   1  -7   8      175.07      198.82     33.80 o 
   2  -7   8      438.40      480.33     84.01 o 
   3  -7   8      221.30      220.12     36.30 o 
   4  -7   8      272.82      266.51     40.34 o 
   5  -7   8      173.05      187.20     37.91 o 
   6  -7   8      337.03      345.63     69.92 o 
  -8  -6   8        2.71       49.77     49.65 o 
  -7  -6   8       31.87       45.72     31.18 o 
  -6  -6   8       81.36       75.55     50.61 o 
  -5  -6   8      193.80      192.12     47.42 o 
  -4  -6   8       15.62       28.88     22.92 o 
  -3  -6   8        0.80        1.36     20.12 o 
  -2  -6   8        6.78       -8.78     24.73 o 
  -1  -6   8       15.15       57.85     21.25 o 
   0  -6   8       60.68       26.23     54.55 o 
   1  -6   8        3.37       10.67     20.30 o 
   2  -6   8      145.34      158.42     30.44 o 
   3  -6   8       11.46       22.05     21.36 o 
   4  -6   8       19.47       14.06     24.29 o 
   5  -6   8        0.07      -15.01     22.99 o 
   6  -6   8      106.90       78.67     44.43 o 
  -8  -5   8      136.96      189.61     45.74 o 
  -7  -5   8      262.81      256.41     40.69 o 
  -6  -5   8      638.23      670.18     53.81 o 
  -5  -5   8      703.77      736.56     53.17 o 
  -4  -5   8      979.12     1001.94     57.11 o 
  -3  -5   8      279.49      259.00     34.72 o 
  -2  -5   8      228.47      210.52     30.75 o 
  -1  -5   8       11.66       13.21     14.16 o 
   0  -5   8      114.24       97.91     24.21 o 
   1  -5   8      190.85      253.13     32.30 o 
   2  -5   8      335.99      262.46     33.97 o 
   3  -5   8       89.39      110.57     40.59 o 
   4  -5   8        1.87       13.05     22.39 o 
   5  -5   8       19.41       46.53     36.22 o 
   6  -5   8        1.34       47.76     40.24 o 
  -9  -4   8      264.76      272.61     67.13 o 
  -8  -4   8       71.66       58.80     29.63 o 
  -7  -4   8      572.25      562.83     51.64 o 
  -6  -4   8      293.13      275.50     37.70 o 
  -5  -4   8     1212.29     1219.17     95.19 o 
  -4  -4   8     2322.19     2261.83     78.72 o 
  -3  -4   8     1015.57      982.03    125.49 o 
  -2  -4   8     1476.64     1478.87     60.76 o 
  -1  -4   8      184.27      232.06     34.90 o 
   0  -4   8      663.58      667.25     32.86 o 
   1  -4   8     1546.90     1619.95     48.60 o 
   2  -4   8     1384.74     1399.39    126.91 o 
   3  -4   8     1148.22     1143.20     55.39 o 
   4  -4   8      400.45      466.12     63.11 o 
   5  -4   8       53.51       96.09     44.28 o 
   6  -4   8      138.11      140.64     53.67 o 
   7  -4   8      111.47       31.27     50.16 o 
 -10  -3   8      166.59      182.47     62.84 o 
  -9  -3   8      290.16      205.81     39.40 o 
  -8  -3   8       10.09       44.35     26.86 o 
  -7  -3   8      142.29       89.16     28.08 o 
  -6  -3   8       63.47       58.41     38.89 o 
  -5  -3   8       92.55       72.01     25.15 o 
  -4  -3   8      757.31      763.13     48.34 o 
  -3  -3   8     1112.97     1037.58     50.61 o 
  -2  -3   8      808.03      817.04     50.29 o 
  -1  -3   8     1250.29     1248.69     60.12 o 
   0  -3   8      248.15      277.03     23.62 o 
   1  -3   8     1721.65     1690.70     49.14 o 
   2  -3   8     1898.79     1971.83     57.38 o 
   3  -3   8     1943.30     1987.17     55.94 o 
   4  -3   8     1416.51     1486.75     64.93 o 
   5  -3   8      359.39      374.74     65.03 o 
   6  -3   8      221.13      240.93     62.63 o 
   7  -3   8      169.47      185.62     63.41 o 
 -10  -2   8      206.63      235.68     42.26 o 
  -9  -2   8      220.49      181.92     37.07 o 
  -8  -2   8      107.77      111.11     30.89 o 
  -7  -2   8      154.91      146.46     32.31 o 
  -6  -2   8      828.99      909.59     56.13 o 
  -5  -2   8        7.11       12.50     20.26 o 
  -4  -2   8       33.41       66.85     22.83 o 
  -3  -2   8        3.51       18.65     20.22 o 
  -2  -2   8       55.38      108.28     23.99 o 
  -1  -2   8       44.07       90.41     16.88 o 
   0  -2   8      112.26      141.60     19.53 o 
   1  -2   8       94.26      100.85     18.81 o 
   2  -2   8      484.76      560.49     34.02 o 
   3  -2   8      567.43      621.36     45.56 o 
   4  -2   8      898.92      933.98     57.20 o 
   5  -2   8      100.82      123.67     32.70 o 
   6  -2   8      104.99      103.80     59.00 o 
   7  -2   8      156.99      255.41     65.09 o 
 -10  -1   8      444.29      472.69     51.67 o 
  -9  -1   8      391.66      410.84     46.30 o 
  -8  -1   8      588.25      539.98     47.74 o 
  -7  -1   8      155.57      211.59     33.37 o 
  -6  -1   8      113.11       78.40     25.37 o 
  -5  -1   8       28.09       30.48     20.67 o 
  -4  -1   8      294.84      376.98     36.29 o 
  -3  -1   8      251.89      309.12     33.40 o 
  -2  -1   8      282.87      377.85     43.46 o 
  -1  -1   8       14.23       55.91     14.90 o 
   0  -1   8      227.75      217.13     21.77 o 
   1  -1   8       42.97       34.36     19.04 o 
   2  -1   8       26.09       64.39     24.14 o 
   3  -1   8      471.41      454.23     82.00 o 
   4  -1   8       39.17       36.53     32.10 o 
   5  -1   8       14.26       -6.59     23.65 o 
   6  -1   8        6.71       62.99     30.39 o 
   7  -1   8        0.24      -18.45     27.75 o 
 -11   0   8       36.88       53.51     29.99 o 
 -10   0   8      438.10      339.38     44.80 o 
  -9   0   8      809.91      719.29     56.09 o 
  -8   0   8     1488.45     1593.23     70.81 o 
  -7   0   8     1172.38     1097.14     57.62 o 
  -6   0   8     1398.96     1400.25     62.44 o 
  -5   0   8      563.65      534.18     42.26 o 
  -4   0   8     1685.35     1503.30     58.75 o 
  -3   0   8     3459.06     3289.64     84.59 o 
  -2   0   8     1172.80     1096.84     49.05 o 
  -1   0   8      679.97      620.75     54.71 o 
   0   0   8       10.28        5.12     14.69 o 
   1   0   8       12.44       -4.17     13.75 o 
   2   0   8      876.16      882.17     51.14 o 
   3   0   8      705.20      609.73     48.00 o 
   4   0   8      274.50      309.95    106.85 o 
   5   0   8      164.67      181.95     38.05 o 
   6   0   8        1.31       15.26     25.94 o 
 -11   1   8        2.74      -11.95     24.45 o 
 -10   1   8       55.37       29.40     26.30 o 
  -9   1   8      214.62      177.97     36.16 o 
  -8   1   8      766.57      732.75     53.23 o 
  -7   1   8     1036.70      983.69     55.02 o 
  -6   1   8      277.05      252.64     55.72 o 
  -5   1   8       94.29       81.50     24.76 o 
  -4   1   8     1470.36     1380.18     57.15 o 
  -3   1   8     2360.85     2192.87     68.33 o 
  -2   1   8     4335.17     4153.16     67.99 o 
  -1   1   8     3096.24     2850.45     57.76 o 
   0   1   8     1127.64     1057.05     37.17 o 
   1   1   8     1265.52     1229.25     55.39 o 
   2   1   8     1727.02     1606.53     66.07 o 
   3   1   8     1236.43     1215.27     73.36 o 
   4   1   8      731.19      967.79     75.28 o 
   5   1   8      599.84      596.00     56.27 o 
   6   1   8       36.86      -18.23     26.94 o 
 -11   2   8        4.35       16.37     28.57 o 
 -10   2   8        1.67       18.84     25.21 o 
  -9   2   8       75.02       41.90     26.20 o 
  -8   2   8       69.60       88.97     28.74 o 
  -7   2   8      171.68      195.04     32.95 o 
  -6   2   8      360.37      348.41     36.55 o 
  -5   2   8      171.52      186.39    101.26 o 
  -4   2   8       10.83       44.86     22.57 o 
  -3   2   8      416.45      558.77     55.21 o 
  -2   2   8      760.17      820.97     36.21 o 
  -1   2   8     1351.79     1438.72     42.57 o 
   0   2   8      322.02      361.14     34.66 o 
   1   2   8      966.53      930.53     50.61 o 
   2   2   8      781.84      814.20     53.57 o 
   3   2   8      607.51      669.16     52.44 o 
   4   2   8      903.09      962.16     63.94 o 
   5   2   8      521.72      464.64     52.94 o 
   6   2   8      184.84      198.19     43.40 o 
 -11   3   8       30.28       48.37     30.58 o 
 -10   3   8       45.17       36.85     28.16 o 
  -9   3   8      109.27      114.89     31.49 o 
  -8   3   8      333.03      347.27     41.14 o 
  -7   3   8       41.29       35.14     23.86 o 
  -6   3   8       73.39       79.44     31.53 o 
  -5   3   8      157.34      179.39     29.78 o 
  -4   3   8        3.14       19.29     22.94 o 
  -3   3   8       21.36       56.11     23.15 o 
  -2   3   8       27.03       58.23     22.08 o 
  -1   3   8      277.55      339.35     25.58 o 
   0   3   8        2.93       50.94     23.27 o 
   1   3   8      131.16      150.09     30.17 o 
   2   3   8       16.90       29.85     23.13 o 
   3   3   8       60.59       45.58     27.79 o 
   4   3   8       91.37      101.34     49.15 o 
   5   3   8      174.08      202.28     41.41 o 
 -11   4   8       83.82      109.28     90.41 o 
 -10   4   8      147.36      149.72     36.61 o 
  -9   4   8      595.91      649.85    165.80 o 
  -8   4   8     1821.12     1751.85    106.97 o 
  -7   4   8      395.32      428.72     61.09 o 
  -6   4   8     1104.54     1137.86     81.94 o 
  -5   4   8       79.41      117.36     27.81 o 
  -4   4   8       58.51       63.51     25.29 o 
  -3   4   8      375.50      403.99     28.55 o 
  -2   4   8       92.59       96.00     32.33 o 
  -1   4   8      512.51      476.65     39.49 o 
   0   4   8       71.34       37.00     30.42 o 
   1   4   8       28.28       38.09     28.18 o 
   2   4   8       19.90       39.54     38.06 o 
   3   4   8        0.80       26.20     40.70 o 
   4   4   8       92.34       40.38     30.90 o 
   5   4   8      139.81      124.84     37.32 o 
 -11   5   8       58.98       29.53     45.63 o 
 -10   5   8        9.80        5.13     25.63 o 
  -9   5   8       89.29       95.92     31.54 o 
  -8   5   8      707.26      757.93     79.00 o 
  -7   5   8      344.21      357.86     42.21 o 
  -6   5   8     2323.56     2371.62     82.71 o 
  -5   5   8      757.59      806.48     52.47 o 
  -4   5   8     1162.53     1166.01     63.70 o 
  -3   5   8      782.89      734.81     35.62 o 
  -2   5   8     1451.67     1454.31     59.21 o 
  -1   5   8     1299.20     1270.80     60.70 o 
   0   5   8     1198.06     1293.41    146.44 o 
   1   5   8       94.10       76.71     29.31 o 
   2   5   8      109.16      211.52     44.42 o 
   3   5   8       25.88       64.65     31.53 o 
   4   5   8       90.79       44.37     33.29 o 
 -10   6   8       40.02       76.00     48.12 o 
  -9   6   8        0.10       31.66     42.96 o 
  -8   6   8      188.33      177.98     36.91 o 
  -7   6   8       46.52      105.28     30.79 o 
  -6   6   8      891.09      828.41     56.71 o 
  -5   6   8      309.77      331.14     39.67 o 
  -4   6   8      170.03      206.98     34.95 o 
  -3   6   8      264.27      247.22     27.87 o 
  -2   6   8      978.40     1033.34     54.16 o 
  -1   6   8      723.97      822.97     53.29 o 
   0   6   8     1331.55     1513.78    115.77 o 
   1   6   8      380.58      374.66     45.27 o 
   2   6   8      169.34      211.65     67.08 o 
   3   6   8       98.44      119.19     42.90 o 
 -10   7   8        6.88       13.25     46.41 o 
  -9   7   8       11.04       38.65     45.99 o 
  -8   7   8       10.41       45.81     45.24 o 
  -7   7   8       32.79        3.48     40.89 o 
  -6   7   8      136.37      101.79     49.08 o 
  -5   7   8       57.72       80.69     30.74 o 
  -4   7   8       23.43       36.08     27.61 o 
  -3   7   8       53.40       42.39     24.66 o 
  -2   7   8        5.84       11.25     32.75 o 
  -1   7   8      208.04      156.99     32.24 o 
   0   7   8      270.35      243.13     39.17 o 
   1   7   8      164.92       69.72     32.51 o 
   2   7   8      105.20       94.92     37.34 o 
  -9   8   8      157.71      164.09     62.99 o 
  -8   8   8       81.65      124.78     56.78 o 
  -7   8   8      380.81      320.08     65.93 o 
  -6   8   8      170.18      160.49     53.49 o 
  -5   8   8      146.80      155.75     54.75 o 
  -3   8   8       42.39       41.54     26.15 o 
  -2   8   8        0.84       18.04     25.86 o 
  -1   8   8       26.65       58.68     28.59 o 
   0   8   8      137.13       75.72     31.73 o 
  -7   9   8      128.73      274.69     70.70 o 
  -6   9   8      509.86      558.38     82.15 o 
  -3   9   8       66.20      129.97     45.42 o 
  -2   9   8       63.43       50.82     43.53 o 
  -1   9   8      107.66      133.57     47.31 o 
  -3  -9   9       38.52      118.16     54.00 o 
  -2  -9   9      550.86      639.09    102.66 o 
  -1  -9   9      264.81      456.44     90.69 o 
   0  -9   9      800.99      690.65     94.56 o 
   1  -9   9      153.45      147.05     37.55 o 
   2  -9   9      199.10      206.59     41.05 o 
  -5  -8   9      108.06        4.89     38.77 o 
  -4  -8   9        6.18       38.95     38.23 o 
  -3  -8   9       50.49      -22.07     36.40 o 
  -2  -8   9       34.44       56.04     40.09 o 
  -1  -8   9      479.77      618.55     82.69 o 
   0  -8   9      424.65      404.81     74.56 o 
   1  -8   9      245.13      281.35     41.27 o 
   2  -8   9      238.46      336.44     45.77 o 
   3  -8   9      195.17      213.44     40.21 o 
   4  -8   9      286.29      355.45     67.23 o 
  -6  -7   9       53.92       41.49     45.30 o 
  -5  -7   9       64.70       59.75     44.43 o 
  -4  -7   9        0.34       -0.99     31.96 o 
  -3  -7   9       23.79       66.23     39.49 o 
  -2  -7   9        6.48       16.58     32.08 o 
  -1  -7   9       93.10      104.64     44.67 o 
   0  -7   9      107.86       92.10     45.99 o 
   1  -7   9      243.22      206.93     36.26 o 
   2  -7   9      138.91      102.14     30.49 o 
   3  -7   9        2.44       -1.66     54.63 o 
   4  -7   9      150.04      112.66     33.67 o 
   5  -7   9      208.91      266.38     44.37 o 
  -7  -6   9      162.28      136.25     38.36 o 
  -6  -6   9      229.47      244.95     43.08 o 
  -5  -6   9      298.99      253.07     40.74 o 
  -4  -6   9      121.49      116.19     30.87 o 
  -3  -6   9        0.02        9.14     32.80 o 
  -2  -6   9        1.26       29.53     31.33 o 
  -1  -6   9        7.54       13.01     31.30 o 
   0  -6   9       27.08       25.35     31.75 o 
   1  -6   9      219.30      229.37     34.24 o 
   2  -6   9       11.44       -0.68     18.89 o 
   3  -6   9        1.13      -18.51     21.00 o 
   4  -6   9        1.80       17.07     37.43 o 
   5  -6   9        3.22      -14.84     32.41 o 
  -8  -5   9      107.91       84.41     64.28 o 
  -7  -5   9       78.52      113.67     33.20 o 
  -6  -5   9      236.04      269.64     49.20 o 
  -5  -5   9      445.51      516.00    170.92 o 
  -4  -5   9      526.44      559.03     48.62 o 
  -3  -5   9      215.42      193.97     33.64 o 
  -2  -5   9     1164.67     1167.79     58.98 o 
  -1  -5   9      710.40      712.75     70.01 o 
   0  -5   9     1393.92     1345.24     57.80 o 
   1  -5   9     1002.16     1063.68     67.68 o 
   2  -5   9      284.00      255.15     36.67 o 
   3  -5   9       41.59       69.31     26.14 o 
   4  -5   9        6.96       13.85     31.12 o 
   5  -5   9       13.77       63.71     40.21 o 
   6  -5   9       58.63       96.33     48.93 o 
  -9  -4   9        3.03      -14.50     32.93 o 
  -8  -4   9       12.62        7.40     23.08 o 
  -7  -4   9       57.96       61.63     32.60 o 
  -6  -4   9      406.43      420.62     45.74 o 
  -5  -4   9     1468.49     1320.24     95.30 o 
  -4  -4   9      638.92      718.56     51.30 o 
  -3  -4   9      762.07      757.84     51.22 o 
  -2  -4   9      588.72      593.27     45.27 o 
  -1  -4   9      720.88      752.92     62.02 o 
   0  -4   9     1256.34     1285.33     44.99 o 
   1  -4   9     2284.27     2562.75     63.47 o 
   2  -4   9     1142.28     1239.46     57.29 o 
   3  -4   9      733.13      853.54    101.85 o 
   4  -4   9      265.39      358.46     63.35 o 
   5  -4   9       59.12      147.69     51.66 o 
   6  -4   9      428.46      512.44     83.05 o 
  -9  -3   9       26.23       -0.94     34.19 o 
  -8  -3   9       63.32       67.99     28.17 o 
  -7  -3   9       37.64        5.18     35.56 o 
  -6  -3   9        0.71        4.22     21.33 o 
  -5  -3   9      350.18      385.12     96.03 o 
  -4  -3   9      227.49      185.29     32.99 o 
  -3  -3   9      111.22      115.12     29.01 o 
  -2  -3   9       25.04        9.62     20.51 o 
  -1  -3   9       81.25       59.62     28.20 o 
   0  -3   9       78.17       74.97     24.09 o 
   1  -3   9     1629.25     1609.48     50.69 o 
   2  -3   9     1249.80     1270.47     52.14 o 
   3  -3   9      436.71      556.47     45.32 o 
   4  -3   9      438.46      460.79     66.29 o 
   5  -3   9      170.25      299.37     64.40 o 
   6  -3   9      426.04      458.30     79.15 o 
 -10  -2   9      250.97      228.47     52.39 o 
  -9  -2   9      124.40      107.49     33.13 o 
  -8  -2   9       30.50       -0.08     23.67 o 
  -7  -2   9       53.39       27.43     53.14 o 
  -6  -2   9        7.65        1.41     20.91 o 
  -5  -2   9      118.78      131.47     29.74 o 
  -4  -2   9      409.07      412.55     41.02 o 
  -3  -2   9        2.90       32.71     27.45 o 
  -2  -2   9       30.98       50.97     23.31 o 
  -1  -2   9      120.49      169.36     28.96 o 
   0  -2   9      895.55      872.29     36.89 o 
   1  -2   9     1007.69      954.73     47.36 o 
   2  -2   9        9.32       -9.28     14.87 o 
   3  -2   9      250.86      269.44     49.12 o 
   4  -2   9       15.74       55.33     25.96 o 
   5  -2   9        0.09       -1.70     24.79 o 
   6  -2   9       40.56      114.80     49.08 o 
 -10  -1   9      414.99      455.46     53.43 o 
  -9  -1   9      291.11      342.11     45.76 o 
  -8  -1   9      468.92      510.42     61.46 o 
  -7  -1   9       58.20       62.79     26.49 o 
  -6  -1   9      311.36      303.92     38.30 o 
  -5  -1   9      439.21      515.69     89.85 o 
  -4  -1   9     1540.92     1462.32     64.02 o 
  -3  -1   9      645.90      709.40    108.35 o 
  -2  -1   9      174.93      195.04     30.33 o 
  -1  -1   9      110.41      115.65     18.96 o 
   0  -1   9       15.12       49.01     20.27 o 
   1  -1   9      677.23      690.16     47.68 o 
   2  -1   9       96.13      106.33     27.90 o 
   3  -1   9        1.29      -12.62     39.85 o 
   4  -1   9       13.02       45.33     28.18 o 
   5  -1   9       83.81      138.43     34.75 o 
   6  -1   9        3.01       -0.43     28.47 o 
 -10   0   9      503.07      434.50     51.82 o 
  -9   0   9      691.18      513.49     51.15 o 
  -8   0   9      477.76      483.36     47.32 o 
  -7   0   9      214.87      239.85     36.46 o 
  -6   0   9      486.91      572.00     86.72 o 
  -5   0   9     1249.19     1255.41    110.96 o 
  -4   0   9     4211.64     4122.59    143.04 o 
  -3   0   9     1971.76     1886.39     68.16 o 
  -2   0   9     1845.67     1774.36     65.20 o 
  -1   0   9      703.90      735.09     33.52 o 
   0   0   9      947.92      882.65     37.28 o 
   1   0   9     1319.73     1430.28     64.03 o 
   2   0   9      928.51      843.46     54.00 o 
   3   0   9      254.10      362.59     42.83 o 
   4   0   9      172.04      195.28     38.00 o 
   5   0   9        0.65      -32.77     24.17 o 
   6   0   9        0.42       18.72     66.99 o 
 -11   1   9       10.92      -22.62     25.58 o 
 -10   1   9      192.87       90.59     31.74 o 
  -9   1   9      132.35       67.58     28.09 o 
  -8   1   9      150.61      116.79     45.78 o 
  -7   1   9       21.95       13.36     21.68 o 
  -6   1   9       26.90       25.43     23.78 o 
  -5   1   9      562.63      682.90     60.46 o 
  -4   1   9     1541.81     1695.41     65.38 o 
  -3   1   9     1205.57     1148.97     53.28 o 
  -2   1   9     1577.60     1517.69     58.69 o 
  -1   1   9      261.67      300.08     26.71 o 
   0   1   9      921.50      958.70     52.41 o 
   1   1   9     1043.02     1195.39    117.81 o 
   2   1   9      999.34     1090.26     59.35 o 
   3   1   9     1358.67     1477.13     78.36 o 
   4   1   9      705.30      754.59     63.58 o 
   5   1   9      165.93      238.63     71.33 o 
 -11   2   9        3.31       -8.29     25.62 o 
 -10   2   9      138.79       71.53     31.06 o 
  -9   2   9       90.53       23.54     25.53 o 
  -8   2   9       64.88       40.29     24.12 o 
  -7   2   9       46.73       44.63     25.40 o 
  -6   2   9       52.80       76.31     25.45 o 
  -5   2   9       28.82       -4.07     20.11 o 
  -4   2   9       10.58       37.94     23.11 o 
  -3   2   9      535.48      573.44     42.38 o 
  -2   2   9      172.19      238.36     40.74 o 
  -1   2   9       92.02      143.61     21.17 o 
   0   2   9        7.47       12.63     24.63 o 
   1   2   9        9.75       -4.48     29.22 o 
   2   2   9       62.49       16.76     22.62 o 
   3   2   9      560.43      607.42     52.86 o 
   4   2   9      239.71      239.98     41.49 o 
   5   2   9      145.68      188.99     42.21 o 
 -11   3   9       72.81       84.86     41.30 o 
 -10   3   9      271.90      213.76     40.97 o 
  -9   3   9      213.78      247.21     40.43 o 
  -8   3   9      283.00      305.62     48.38 o 
  -7   3   9       39.57       30.21     25.17 o 
  -6   3   9      209.32      186.21     33.14 o 
  -5   3   9       59.85       79.01     25.60 o 
  -4   3   9      154.13      146.07     30.20 o 
  -3   3   9      407.75      482.18     63.47 o 
  -2   3   9       32.08       54.68     23.61 o 
  -1   3   9        4.22      -11.23     51.39 o 
   0   3   9       60.44       55.82     29.49 o 
   1   3   9      115.48      145.25     29.74 o 
   2   3   9        3.06       26.50     36.22 o 
   3   3   9       75.14       89.15     32.95 o 
   4   3   9       19.79      -15.32     22.35 o 
 -11   4   9       40.01       69.48     39.58 o 
 -10   4   9      313.90      248.03     71.07 o 
  -9   4   9     1089.89      993.63     84.07 o 
  -8   4   9      873.98      914.94     86.20 o 
  -7   4   9     1122.89     1230.71     90.78 o 
  -6   4   9     1116.63     1120.55    136.78 o 
  -5   4   9      195.63      284.20     37.28 o 
  -4   4   9      962.61      992.91     54.95 o 
  -3   4   9     1134.46     1079.03     82.75 o 
  -2   4   9      479.19      473.07     54.12 o 
  -1   4   9      409.10      506.68     42.99 o 
   0   4   9       88.81       62.67     24.01 o 
   1   4   9       19.11        9.24     23.08 o 
   2   4   9      183.25       85.79     44.58 o 
   3   4   9       10.25       -5.16     27.34 o 
   4   4   9       68.32       84.30     35.37 o 
 -10   5   9      124.38       59.39     38.21 o 
  -9   5   9      519.05      481.38     78.82 o 
  -8   5   9      776.40      730.86    135.07 o 
  -7   5   9      658.57      609.82     51.99 o 
  -6   5   9      721.00      803.99     90.78 o 
  -5   5   9       45.88       62.11     27.68 o 
  -4   5   9      916.39     1008.08     65.57 o 
  -3   5   9      590.72      671.78     48.51 o 
  -2   5   9     1230.82     1315.28     58.09 o 
  -1   5   9      595.45      571.20     45.45 o 
   0   5   9      488.33      511.98     47.66 o 
   1   5   9       86.60      163.00     35.14 o 
   2   5   9      309.89      296.42     44.52 o 
   3   5   9      257.06      200.84     49.84 o 
 -10   6   9        0.44       20.60     44.16 o 
  -9   6   9       38.75       51.90     44.22 o 
  -8   6   9      169.37      126.58     35.45 o 
  -7   6   9       66.15       25.23     28.91 o 
  -6   6   9       84.10       91.32     77.86 o 
  -5   6   9       41.70       83.64     30.98 o 
  -4   6   9        4.51       28.03     26.47 o 
  -3   6   9      541.03      621.37     78.49 o 
  -2   6   9      285.07      211.44     64.83 o 
  -1   6   9      642.08      627.06     50.66 o 
   0   6   9      580.78      490.78     49.16 o 
   1   6   9        5.35       66.26     31.17 o 
   2   6   9      104.12      140.51     41.15 o 
  -9   7   9       64.92       -8.12     45.78 o 
  -8   7   9       36.70      -22.13     38.98 o 
  -7   7   9       79.25        3.24     39.97 o 
  -6   7   9       54.42       77.17     31.93 o 
  -5   7   9        0.61      -30.49     26.00 o 
  -4   7   9       19.06       33.52     38.80 o 
  -3   7   9       36.42       22.28     44.10 o 
  -2   7   9       73.72       53.95     28.20 o 
  -1   7   9      134.03       50.35     28.11 o 
   0   7   9      124.45      108.47     34.57 o 
   1   7   9       38.22       45.63     37.66 o 
  -8   8   9      193.25      158.57     58.61 o 
  -7   8   9      510.10      510.16     77.74 o 
  -6   8   9      293.22      275.77     63.05 o 
  -4   8   9        0.11      -42.93     38.98 o 
  -3   8   9       82.92       84.55     50.94 o 
  -2   8   9       56.01       60.07     28.02 o 
  -1   8   9      159.76      139.90     36.45 o 
  -6   9   9      506.20      474.64     79.21 o 
  -4  -8  10        5.54       61.22     43.08 o 
  -3  -8  10      120.27       69.89     46.83 o 
  -2  -8  10      177.61       21.08     41.64 o 
  -1  -8  10      299.75      265.34     63.50 o 
   0  -8  10      276.06      324.55     75.61 o 
   1  -8  10      142.92       65.33     51.69 o 
   2  -8  10      113.57       98.33     63.86 o 
  -5  -7  10        9.06       -7.35     34.18 o 
  -4  -7  10        9.53       56.96     38.62 o 
  -3  -7  10       36.29       13.55     35.11 o 
  -2  -7  10      115.29      115.10     44.01 o 
  -1  -7  10      181.90      150.09     52.71 o 
   0  -7  10       38.43       70.85     45.99 o 
   1  -7  10        5.19      -13.91     37.63 o 
   2  -7  10      116.47      116.09     32.95 o 
   3  -7  10       25.56      -10.98     23.24 o 
  -7  -6  10      228.87      281.94     46.95 o 
  -6  -6  10      780.43      679.05     89.42 o 
  -5  -6  10      285.37      335.49     47.55 o 
  -4  -6  10      176.79      171.61     51.27 o 
  -3  -6  10      259.44      276.31     60.44 o 
  -2  -6  10      103.97       91.56     44.40 o 
  -1  -6  10      212.82       93.57     43.20 o 
   0  -6  10      174.74      166.04     50.28 o 
   1  -6  10       37.38       70.43     26.80 o 
   2  -6  10       12.89        6.00     24.61 o 
   3  -6  10        1.09       27.26     27.87 o 
   4  -6  10        3.45       68.15     41.46 o 
  -8  -5  10      137.23      216.61     62.95 o 
  -7  -5  10      256.56      243.99     42.23 o 
  -6  -5  10      759.73      785.85    120.03 o 
  -5  -5  10      429.18      493.16     50.92 o 
  -4  -5  10      361.16      386.71     45.69 o 
  -3  -5  10      710.89      709.00     56.86 o 
  -2  -5  10      366.13      519.81     47.98 o 
  -1  -5  10      817.45      782.34     76.90 o 
   0  -5  10     1066.06     1206.03     90.09 o 
   1  -5  10      561.54      600.95     46.05 o 
   2  -5  10      225.09      232.50     35.52 o 
   3  -5  10       39.57       31.87     25.58 o 
   4  -5  10       90.78       22.64     37.12 o 
   5  -5  10      135.47      181.90     54.36 o 
  -8  -4  10       40.70       49.54     28.73 o 
  -7  -4  10       26.77       34.77     26.30 o 
  -6  -4  10      285.68      227.78     39.36 o 
  -5  -4  10      162.04      125.62     32.43 o 
  -4  -4  10      120.76      128.96     30.92 o 
  -3  -4  10      354.76      363.72     44.13 o 
  -2  -4  10      226.01      287.93     38.58 o 
  -1  -4  10     1097.24     1191.84    103.26 o 
   0  -4  10     1905.64     1939.25     73.19 o 
   1  -4  10     1152.53     1277.13     58.33 o 
   2  -4  10      568.22      598.98     46.18 o 
   3  -4  10      217.55      411.59     61.97 o 
   4  -4  10      246.74      374.05     68.15 o 
   5  -4  10      337.53      498.65     77.41 o 
  -9  -3  10        4.05      -34.11     25.24 o 
  -8  -3  10       15.44       26.67     41.49 o 
  -7  -3  10       43.12       -5.48     21.89 o 
  -6  -3  10      258.46      230.14     41.81 o 
  -5  -3  10      160.91      133.52     31.90 o 
  -4  -3  10       23.31       -1.82     23.56 o 
  -3  -3  10      225.29      246.67     41.73 o 
  -2  -3  10       96.73       65.93     26.13 o 
  -1  -3  10       55.53       60.43     26.49 o 
   0  -3  10      217.19      229.00     47.12 o 
   1  -3  10      761.20      690.29     50.48 o 
   2  -3  10        0.32      -24.65     17.54 o 
   3  -3  10       73.40       36.01     39.70 o 
   4  -3  10      107.86      150.93     49.38 o 
   5  -3  10      236.52      354.74     70.88 o 
  -9  -2  10       35.28       73.57     30.30 o 
  -8  -2  10      195.41      178.12     35.97 o 
  -7  -2  10       15.62       18.63     25.10 o 
  -6  -2  10      561.63      479.22     64.48 o 
  -5  -2  10      738.87      742.77    133.78 o 
  -4  -2  10      128.48      113.82     33.35 o 
  -3  -2  10        5.26       25.13     32.57 o 
  -2  -2  10       39.16       58.01     26.11 o 
  -1  -2  10        1.91       -1.22     20.48 o 
   0  -2  10       17.97       41.69     24.42 o 
   1  -2  10      194.26      141.59     23.43 o 
   2  -2  10      157.60      186.59     33.00 o 
   3  -2  10        2.03      -18.78     34.48 o 
   4  -2  10       22.80       38.50     29.20 o 
   5  -2  10        1.06       -7.26     40.95 o 
 -10  -1  10      230.61      278.50     51.73 o 
  -9  -1  10      273.30      221.16     40.77 o 
  -8  -1  10       49.32       97.37     30.99 o 
  -7  -1  10      373.74      457.70     62.80 o 
  -6  -1  10     1524.49     1651.18    148.36 o 
  -5  -1  10     1613.26     1681.50     93.86 o 
  -4  -1  10     1436.85     1451.82     65.98 o 
  -3  -1  10      505.34      457.13     42.95 o 
  -2  -1  10      235.78      213.46     33.08 o 
  -1  -1  10      250.11      264.49     44.52 o 
   0  -1  10      492.60      535.55     33.87 o 
   1  -1  10      112.76      131.06     27.64 o 
   2  -1  10      276.17      296.87    119.46 o 
   3  -1  10        0.72       23.50     23.94 o 
   4  -1  10        1.33       16.77     27.60 o 
   5  -1  10        4.78       40.35     37.27 o 
 -10   0  10      154.65       74.29     32.53 o 
  -9   0  10       36.38       39.83     26.85 o 
  -8   0  10        3.65       34.47     31.81 o 
  -7   0  10      157.98      129.64     41.72 o 
  -6   0  10     1061.03     1094.99     62.82 o 
  -5   0  10      767.88      816.52     81.79 o 
  -4   0  10     2247.06     2243.43    101.02 o 
  -3   0  10      760.44      860.34     53.29 o 
  -2   0  10     1203.34     1154.47     79.15 o 
  -1   0  10     1473.13     1467.28     69.78 o 
   0   0  10     1228.59     1311.41     72.48 o 
   1   0  10     1146.74     1303.18    123.12 o 
   2   0  10      973.29     1074.33     59.88 o 
   3   0  10      180.54      246.08     39.89 o 
   4   0  10      115.61      144.14     37.14 o 
   5   0  10       94.66      124.25     50.92 o 
 -10   1  10      217.97      123.34     37.01 o 
  -9   1  10        7.42        3.20     23.03 o 
  -8   1  10        3.53       18.02     23.41 o 
  -7   1  10       35.21       25.49     24.79 o 
  -6   1  10      145.07      154.16     33.36 o 
  -5   1  10      337.08      281.35     49.18 o 
  -4   1  10      382.82      434.11     42.39 o 
  -3   1  10       73.19       65.21     26.23 o 
  -2   1  10        0.48       12.89     19.57 o 
  -1   1  10       18.00       16.01     20.93 o 
   0   1  10      244.47      233.99     34.29 o 
   1   1  10      690.00      817.03     53.93 o 
   2   1  10     1340.80     1359.07     67.54 o 
   3   1  10      389.29      373.38     45.66 o 
   4   1  10      425.73      390.51     50.84 o 
 -10   2  10      552.45      456.85     52.39 o 
  -9   2  10       54.31       68.72     31.22 o 
  -8   2  10      165.49      140.72     35.20 o 
  -7   2  10       18.16       -9.19     21.63 o 
  -6   2  10        1.35        3.21     21.12 o 
  -5   2  10       52.86       35.32     24.71 o 
  -4   2  10      109.73       98.50     30.13 o 
  -3   2  10       41.20      106.00     26.59 o 
  -2   2  10       38.65       62.40     24.13 o 
  -1   2  10      151.56      119.33     41.55 o 
   0   2  10       24.40       87.61     25.53 o 
   1   2  10      110.17       80.39     26.76 o 
   2   2  10      213.71      205.93     38.60 o 
   3   2  10      168.76      136.16     33.62 o 
   4   2  10      108.64      100.52     35.04 o 
 -10   3  10      780.22      879.78     94.44 o 
  -9   3  10      460.15      490.17    103.87 o 
  -8   3  10      341.99      425.76     81.65 o 
  -7   3  10      357.33      333.20     42.25 o 
  -6   3  10        3.96       12.53     25.84 o 
  -5   3  10      551.28      521.52     46.08 o 
  -4   3  10      397.35      440.86     41.87 o 
  -3   3  10      128.36      109.90     28.06 o 
  -2   3  10      193.40      165.41     51.75 o 
  -1   3  10        6.78       18.12     21.12 o 
   0   3  10        1.23       11.81     24.97 o 
   1   3  10        0.63       41.83     25.42 o 
   2   3  10      104.20       98.11     32.05 o 
   3   3  10       37.85       12.13     29.24 o 
 -10   4  10      448.51      519.29     56.46 o 
  -9   4  10      287.62      264.72     44.66 o 
  -8   4  10      155.31      164.75     36.20 o 
  -7   4  10      442.87      451.33     47.64 o 
  -6   4  10      118.44      155.31     47.31 o 
  -5   4  10      754.60      815.97     54.90 o 
  -4   4  10     1360.44     1421.57     78.36 o 
  -3   4  10      727.36      817.47     51.71 o 
  -2   4  10     1180.31     1366.77    101.46 o 
  -1   4  10      492.69      523.81     62.92 o 
   0   4  10      160.32      181.64     36.17 o 
   1   4  10      198.99      223.79     39.15 o 
   2   4  10      271.14      215.47     42.85 o 
   3   4  10      159.83      144.08     79.00 o 
 -10   5  10      215.15       99.76     38.23 o 
  -9   5  10      161.65      125.93     57.62 o 
  -8   5  10      137.83      201.10     40.20 o 
  -7   5  10      177.32      169.84     41.00 o 
  -6   5  10        0.48       22.76     28.60 o 
  -5   5  10      303.82      270.47     54.99 o 
  -4   5  10      232.80      249.21     37.67 o 
  -3   5  10      940.11     1131.95     91.77 o 
  -2   5  10      594.05      579.18     77.77 o 
  -1   5  10      330.15      328.10     41.69 o 
   0   5  10      105.47       18.20     28.41 o 
   1   5  10      142.13      159.42     39.55 o 
   2   5  10      634.91      605.55     59.22 o 
  -9   6  10       85.48       94.30     36.77 o 
  -8   6  10      110.40      104.75     37.18 o 
  -7   6  10       23.58        0.17     28.67 o 
  -6   6  10        0.63       21.98     29.67 o 
  -5   6  10       16.64       64.91     31.37 o 
  -4   6  10       17.78       34.42     43.08 o 
  -3   6  10      282.48      214.22     57.08 o 
  -2   6  10       73.16       46.02     45.33 o 
  -1   6  10       23.45       48.77     28.11 o 
   0   6  10        2.49       13.39     27.92 o 
   1   6  10        5.61      -28.67     30.07 o 
  -8   7  10      290.82      323.71     67.79 o 
  -7   7  10      141.16      190.55     41.91 o 
  -6   7  10        1.37       14.97     30.38 o 
  -5   7  10       14.27       29.74     50.55 o 
  -4   7  10       43.10      -22.19     44.43 o 
  -3   7  10      113.39       52.68     50.85 o 
  -2   7  10       73.39       27.25     43.83 o 
  -1   7  10       34.42       63.98     29.94 o 
  -6   8  10       23.27       15.80     50.64 o 
  -4   8  10      107.00       88.21     57.32 o 
  -3   8  10      234.82      239.10     69.32 o 
  -4  -7  11       68.21       18.23     39.40 o 
  -3  -7  11       70.59       -9.62     36.25 o 
  -2  -7  11       39.94       33.10     42.03 o 
  -1  -7  11       86.64       77.29     43.14 o 
   0  -7  11        2.91       34.93     45.63 o 
   1  -7  11        1.10        3.39     43.71 o 
   2  -7  11        2.34       41.91     45.21 o 
  -6  -6  11      167.58      205.11     46.39 o 
  -5  -6  11       99.96       94.80     50.67 o 
  -4  -6  11      146.59      135.43     53.25 o 
  -3  -6  11      234.00      286.86     65.06 o 
  -2  -6  11      354.38      308.93     65.42 o 
  -1  -6  11      609.71      537.90     75.28 o 
   0  -6  11      144.49       96.30     47.79 o 
   1  -6  11        3.56      -20.39     35.56 o 
   2  -6  11        4.83       78.28     44.58 o 
   3  -6  11       60.10       57.87     32.08 o 
  -7  -5  11      265.24      322.53     48.16 o 
  -6  -5  11      464.63      421.66     53.43 o 
  -5  -5  11      249.20      244.80     43.48 o 
  -4  -5  11       59.65       64.70     32.16 o 
  -3  -5  11      323.22      352.69     50.29 o 
  -2  -5  11      340.85      348.23     61.55 o 
  -1  -5  11     1071.67     1108.48     93.18 o 
   0  -5  11      643.32      838.31     83.86 o 
   1  -5  11      142.59      182.05     52.41 o 
   2  -5  11      182.44      261.60     39.08 o 
   3  -5  11      285.39      307.31     58.28 o 
  -8  -4  11       52.23       78.54     33.26 o 
  -7  -4  11        0.06        8.69     27.19 o 
  -6  -4  11      188.51      120.59     36.58 o 
  -5  -4  11       50.86       45.62     28.55 o 
  -4  -4  11        0.18        7.02     27.31 o 
  -3  -4  11       66.01       24.95     25.81 o 
  -2  -4  11      323.33      237.86     38.58 o 
  -1  -4  11      793.48      779.23     55.58 o 
   0  -4  11      533.18      560.95     68.87 o 
   1  -4  11       47.95       40.71     37.15 o 
   2  -4  11      248.26      376.84     54.90 o 
   3  -4  11      246.32      380.64     61.22 o 
   4  -4  11      296.63      591.86     80.44 o 
  -8  -3  11      232.92      219.22     47.10 o 
  -7  -3  11       56.11       46.16     31.17 o 
  -6  -3  11      327.86      301.21     44.90 o 
  -5  -3  11        5.93       41.72     29.76 o 
  -4  -3  11       63.27       95.07     31.65 o 
  -3  -3  11        4.77       26.07     24.18 o 
  -2  -3  11       29.16       19.42     23.62 o 
  -1  -3  11      147.66       71.92     28.79 o 
   0  -3  11       43.76       22.92     24.40 o 
   1  -3  11        1.15       22.99     23.80 o 
   2  -3  11        0.44      -48.67     42.39 o 
   3  -3  11       12.63        7.98     34.84 o 
   4  -3  11      109.88       85.63     49.77 o 
  -9  -2  11       68.14       49.14     36.55 o 
  -8  -2  11      442.80      433.32    101.77 o 
  -7  -2  11      720.70      670.11     58.36 o 
  -6  -2  11      850.12      813.75     60.26 o 
  -5  -2  11      311.46      354.87     45.42 o 
  -4  -2  11        7.44       20.43     24.73 o 
  -3  -2  11        7.37        9.49     23.75 o 
  -2  -2  11      112.86      103.23     28.97 o 
  -1  -2  11       38.23       46.20     25.56 o 
   0  -2  11      328.04      321.96    107.14 o 
   1  -2  11       14.70       53.70     37.27 o 
   2  -2  11        6.40        6.60     34.45 o 
   3  -2  11       25.99       39.39     27.35 o 
   4  -2  11       41.67       29.01     29.42 o 
  -9  -1  11      157.23      196.78     41.59 o 
  -8  -1  11      244.29      313.42     46.58 o 
  -7  -1  11      943.26     1015.46     80.82 o 
  -6  -1  11     1036.60     1141.97     68.13 o 
  -5  -1  11      941.37     1014.17     63.76 o 
  -4  -1  11      684.17      757.46     78.25 o 
  -3  -1  11      263.76      254.24     62.26 o 
  -2  -1  11      454.04      529.62     46.93 o 
  -1  -1  11      855.55      781.74     56.47 o 
   0  -1  11      597.12      720.33     79.42 o 
   1  -1  11      806.68      791.48     53.77 o 
   2  -1  11      205.67      204.02     37.13 o 
   3  -1  11       36.04       22.92     28.08 o 
   4  -1  11      143.67       94.09     37.24 o 
 -10   0  11       17.00       -6.24     28.32 o 
  -9   0  11        0.09       -4.94     24.61 o 
  -8   0  11       26.59       51.11     28.65 o 
  -7   0  11      155.80      104.55     32.82 o 
  -6   0  11      125.80       95.68     31.13 o 
  -5   0  11      517.96      530.23     49.30 o 
  -4   0  11      127.42      223.85     72.96 o 
  -3   0  11      131.43      154.81     47.37 o 
  -2   0  11      677.26      686.69     48.90 o 
  -1   0  11      966.90     1073.66     59.36 o 
   0   0  11     1213.38     1284.20     95.37 o 
   1   0  11     1408.79     1361.36     66.07 o 
   2   0  11      486.25      572.29     53.34 o 
   3   0  11      202.74      263.54     54.70 o 
   4   0  11      384.41      491.28     56.40 o 
 -10   1  11       38.52       18.59     28.50 o 
  -9   1  11       11.85       50.32     30.70 o 
  -8   1  11        0.81      -10.64     22.54 o 
  -7   1  11       23.18        2.43     24.86 o 
  -6   1  11       23.65       31.85     26.78 o 
  -5   1  11       70.94       48.16     26.03 o 
  -4   1  11       15.88       30.72     26.06 o 
  -3   1  11        0.70       11.42     22.17 o 
  -2   1  11      136.01       27.77     24.54 o 
  -1   1  11      105.93       84.58     44.79 o 
   0   1  11      549.14      585.81     75.88 o 
   1   1  11      428.22      386.90     44.79 o 
   2   1  11      154.23      197.03     75.45 o 
   3   1  11      116.79       92.09     32.65 o 
 -10   2  11      123.04       59.34     33.58 o 
  -9   2  11       26.80       23.64     34.04 o 
  -8   2  11       74.42       47.40     30.37 o 
  -7   2  11       29.84       71.20     31.03 o 
  -6   2  11      261.01      272.82     39.90 o 
  -5   2  11      275.82      248.92     38.35 o 
  -4   2  11        5.56       -5.13     22.11 o 
  -3   2  11       17.15       23.16     22.01 o 
  -2   2  11        1.37       -9.89     28.45 o 
  -1   2  11      171.26      121.16     45.48 o 
   0   2  11      127.37       83.32     43.29 o 
   1   2  11       52.43       79.52     29.45 o 
   2   2  11      102.06       28.19     65.36 o 
   3   2  11       14.66       13.90     70.74 o 
 -10   3  11      174.14      147.35     40.41 o 
  -9   3  11      250.46      219.55     41.57 o 
  -8   3  11      139.77      207.78     40.29 o 
  -7   3  11      359.49      327.34     43.64 o 
  -6   3  11      398.20      422.94     45.82 o 
  -5   3  11     1040.95     1016.04     60.74 o 
  -4   3  11      703.22      824.55    106.51 o 
  -3   3  11      542.69      520.09     45.97 o 
  -2   3  11      207.97      224.14     58.37 o 
  -1   3  11        2.46       29.50     36.97 o 
   0   3  11       93.05       35.68     37.39 o 
   1   3  11      209.87      191.93     37.81 o 
   2   3  11      126.74       93.71     43.23 o 
  -9   4  11       82.61       70.78     51.30 o 
  -8   4  11       24.92       14.17     27.90 o 
  -7   4  11      382.74      372.42     47.51 o 
  -6   4  11       54.21       61.68     29.78 o 
  -5   4  11     1276.43     1328.95     68.33 o 
  -4   4  11     1006.30      946.65     58.04 o 
  -3   4  11      806.90      894.11     96.75 o 
  -2   4  11      383.91      485.43     78.79 o 
  -1   4  11      205.92      148.53     55.89 o 
   0   4  11      219.03      288.72     71.06 o 
   1   4  11      828.96      800.98     62.64 o 
  -9   5  11       52.13       33.39     43.37 o 
  -8   5  11        0.13       26.34     30.32 o 
  -7   5  11       23.26       38.90     30.28 o 
  -6   5  11       31.90      111.71     33.26 o 
  -5   5  11      465.13      444.83     48.30 o 
  -4   5  11      274.37      184.63     55.02 o 
  -3   5  11      310.15      241.41     67.88 o 
  -2   5  11      121.97      140.01     54.12 o 
  -1   5  11       91.39      124.39     52.80 o 
   0   5  11      249.00      265.22     44.46 o 
  -8   6  11       31.54       26.05     32.48 o 
  -7   6  11       16.59       70.62     33.92 o 
  -6   6  11        1.01        7.51     30.20 o 
  -5   6  11       10.97        2.52     41.28 o 
  -4   6  11      187.72      129.49     59.30 o 
  -3   6  11        5.70       47.76     46.83 o 
  -2   6  11        1.37       -3.66     43.68 o 
  -1   6  11        0.25      -28.93     41.67 o 
  -7   7  11       10.19        4.07     30.98 o 
  -6   7  11       41.51       77.43     59.45 o 
  -5   7  11      134.43       83.08     51.81 o 
  -4   7  11      183.21      224.59     65.00 o 
  -3   7  11      153.47      103.53     52.68 o 
  -4  -6  12      197.78      164.66     58.70 o 
  -3  -6  12      750.66      749.90     90.54 o 
  -2  -6  12      554.11      517.42     78.88 o 
  -1  -6  12      282.77      302.90     66.56 o 
   0  -6  12       51.35       72.74     49.20 o 
   1  -6  12       81.33       74.71     52.77 o 
  -6  -5  12       58.61       86.72     36.52 o 
  -5  -5  12        0.83        3.60     29.55 o 
  -4  -5  12      205.18      198.26     42.57 o 
  -3  -5  12      541.24      560.65     80.62 o 
  -2  -5  12      471.06      626.73     80.11 o 
  -1  -5  12      369.21      352.28     65.09 o 
   0  -5  12      117.55      118.73     49.68 o 
   1  -5  12      127.99      197.73     58.16 o 
  -7  -4  12       53.19       57.54     34.63 o 
  -6  -4  12       33.61       14.89     28.37 o 
  -5  -4  12       35.82       58.41     43.07 o 
  -4  -4  12       20.22      -17.05     27.19 o 
  -3  -4  12       53.43       28.09     28.85 o 
  -2  -4  12       64.75       48.30     30.32 o 
  -1  -4  12       80.02       55.77     41.97 o 
   0  -4  12       15.77      -48.57     35.08 o 
   1  -4  12        8.05      -42.36     28.24 o 
  -8  -3  12      252.14      215.25     46.42 o 
  -7  -3  12       25.06      -18.10     27.16 o 
  -6  -3  12        8.54       54.99     32.75 o 
  -5  -3  12        0.01        4.11     36.79 o 
  -4  -3  12        1.20        4.66     25.92 o 
  -3  -3  12      126.98       11.32     27.80 o 
  -2  -3  12      353.81      346.60     45.08 o 
  -1  -3  12        2.44       16.75     24.53 o 
   0  -3  12      211.71       78.16     31.00 o 
   1  -3  12       71.06        8.51     33.49 o 
   3  -3  12       33.63        7.35     40.21 o 
  -8  -2  12      458.68      485.16     56.19 o 
  -7  -2  12      363.05      399.29     51.71 o 
  -6  -2  12      416.80      474.79     53.66 o 
  -5  -2  12      141.71      148.86     55.15 o 
  -4  -2  12       38.03       17.06     25.70 o 
  -3  -2  12      660.26      635.06     55.05 o 
  -2  -2  12      608.20      540.11     50.16 o 
  -1  -2  12      344.92      311.01     42.22 o 
   0  -2  12      511.24      492.99     73.09 o 
   1  -2  12        7.46       23.72     39.97 o 
   2  -2  12       23.99       35.47     43.14 o 
   3  -2  12       67.24      -14.72     54.22 o 
  -9  -1  12       97.99       56.82     31.63 o 
  -8  -1  12      189.56      240.95     53.56 o 
  -7  -1  12      452.08      481.56     55.86 o 
  -6  -1  12      373.45      399.16     77.35 o 
  -5  -1  12      307.18      280.30     42.92 o 
  -4  -1  12      116.70      159.73     40.56 o 
  -3  -1  12     1084.26     1063.25     63.19 o 
  -2  -1  12      801.23      884.85     59.22 o 
  -1  -1  12     1236.76     1274.08     89.04 o 
   0  -1  12      670.38      698.24     85.12 o 
   1  -1  12      227.83      332.07     67.04 o 
   2  -1  12      137.53      117.53     50.43 o 
   3  -1  12      152.59      225.32     42.31 o 
  -9   0  12       11.58        0.73     27.82 o 
  -8   0  12       11.83       31.77     31.91 o 
  -7   0  12      228.98      167.96     52.50 o 
  -6   0  12      142.00      127.36     33.16 o 
  -5   0  12      107.73      105.27     33.43 o 
  -4   0  12       15.87       44.91     27.56 o 
  -3   0  12      267.69      228.33     38.18 o 
  -2   0  12      149.92      161.70     33.16 o 
  -1   0  12      384.52      528.66     78.04 o 
   0   0  12      515.58      551.27     78.25 o 
   1   0  12      247.54      166.22     57.68 o 
   2   0  12      163.16      156.68     55.20 o 
  -9   1  12       24.11        6.25     42.89 o 
  -8   1  12        8.74       22.99     28.61 o 
  -7   1  12       52.88       66.26     30.79 o 
  -6   1  12      107.77       60.65     29.87 o 
  -5   1  12        4.08      -11.26     22.93 o 
  -4   1  12       34.77       17.69     26.32 o 
  -3   1  12       10.06       16.99     24.27 o 
  -2   1  12        9.31        3.09     34.45 o 
  -1   1  12       97.78      114.68     48.48 o 
   0   1  12      140.48      117.47     53.19 o 
   1   1  12       26.40       -4.80     34.33 o 
   2   1  12        0.84       36.27     28.96 o 
  -9   2  12      233.99      276.66     47.99 o 
  -8   2  12      162.06      151.39     38.88 o 
  -7   2  12      465.32      442.98     79.17 o 
  -6   2  12      531.50      402.79     48.08 o 
  -5   2  12      304.22      312.01     94.71 o 
  -4   2  12      128.38      104.24     32.47 o 
  -3   2  12        0.10      -31.22     20.82 o 
  -2   2  12        0.83      -18.41     33.52 o 
  -1   2  12       53.62       36.76     40.71 o 
   0   2  12      192.50      167.87     53.85 o 
   1   2  12       18.60       48.00     48.63 o 
  -9   3  12      183.49      187.85     42.88 o 
  -8   3  12      231.02      294.02     45.37 o 
  -7   3  12      594.26      776.21     62.38 o 
  -6   3  12      781.36      844.13     87.05 o 
  -5   3  12     1017.15     1090.18     65.86 o 
  -4   3  12      292.52      309.60     42.66 o 
  -3   3  12       67.67      107.84     48.27 o 
  -2   3  12       79.56       39.01     44.22 o 
  -1   3  12      376.99      373.60     73.48 o 
   0   3  12      384.77      344.34     72.83 o 
   1   3  12      299.37      249.48     67.16 o 
  -8   4  12        7.44       47.79     32.77 o 
  -7   4  12      208.77      257.48     44.68 o 
  -6   4  12      169.26      173.55     39.74 o 
  -5   4  12     1000.76      931.41     68.88 o 
  -4   4  12      141.44      163.46     57.68 o 
  -3   4  12      126.04      130.72     56.19 o 
  -2   4  12      223.77      265.31     69.44 o 
  -1   4  12      262.60      332.28     75.19 o 
   0   4  12      434.02      441.87     85.42 o 
  -8   5  12       10.62       30.70     34.36 o 
  -7   5  12        0.78       40.13     33.34 o 
  -6   5  12      118.08       85.50     35.52 o 
  -5   5  12      114.90      112.97     55.95 o 
  -4   5  12       74.26       71.54     54.36 o 
  -3   5  12       11.73       33.46     44.31 o 
  -2   5  12       35.09      -18.74     48.12 o 
  -1   5  12      109.47      149.91     62.00 o 
  -6   6  12       93.12      107.26     37.46 o 
  -5   6  12       94.00       72.62     48.96 o 
  -4   6  12      135.63      152.31     62.66 o 
  -3   6  12        0.21      -40.27     43.71 o 
  -4  -5  13      240.59      274.48     71.75 o 
  -3  -5  13      193.41      199.59     63.17 o 
  -2  -5  13      116.80       39.76     43.68 o 
  -1  -5  13       43.37       88.30     47.52 o 
  -5  -4  13       22.23        7.89     34.57 o 
  -4  -4  13       93.90       63.15     53.79 o 
  -3  -4  13       71.90       69.03     36.29 o 
  -2  -4  13       34.65       56.04     32.85 o 
  -1  -4  13        3.16       13.43     38.11 o 
   0  -4  13        0.94      -49.65     36.37 o 
  -6  -3  13       48.07       29.93     34.31 o 
  -5  -3  13       67.53       51.38     35.43 o 
  -4  -3  13      296.73      313.42     46.25 o 
  -3  -3  13      327.51      236.19     44.19 o 
  -2  -3  13       92.48       50.59     64.95 o 
  -1  -3  13        1.02       31.57     29.06 o 
   0  -3  13        5.88       72.44     44.25 o 
  -7  -2  13      190.52      251.55     85.87 o 
  -6  -2  13      119.86      152.23     40.86 o 
  -5  -2  13      251.26      225.01     42.85 o 
  -4  -2  13      660.19      633.53     58.93 o 
  -3  -2  13     1044.16     1151.48     69.42 o 
  -2  -2  13      267.34      293.63     43.94 o 
  -1  -2  13      557.62      586.65    121.25 o 
   0  -2  13       74.76       55.38     45.48 o 
   1  -2  13       55.42      102.90     53.01 o 
  -8  -1  13      196.61      106.10     41.52 o 
  -7  -1  13      263.69      241.65     48.16 o 
  -6  -1  13       11.60      -35.81     27.84 o 
  -5  -1  13      164.43      144.15     55.15 o 
  -4  -1  13      218.84      286.58     45.30 o 
  -3  -1  13      316.08      282.26     44.95 o 
  -2  -1  13      501.80      538.06     51.87 o 
  -1  -1  13      423.96      562.15     84.49 o 
   0  -1  13      181.49      329.32     68.99 o 
   1  -1  13      140.17      148.59     56.37 o 
  -8   0  13      146.06       90.94     37.79 o 
  -7   0  13      109.93      110.44     38.49 o 
  -6   0  13       17.53        5.67     26.27 o 
  -5   0  13       12.62       12.54     28.55 o 
  -4   0  13        3.80       18.30     26.26 o 
  -3   0  13        3.43      -35.12     23.41 o 
  -2   0  13       87.54       76.51     46.29 o 
  -1   0  13      160.41      166.91     58.43 o 
   0   0  13       35.18      -13.19     38.62 o 
   1   0  13       43.10       22.55     44.94 o 
  -8   1  13      139.93      190.50     43.46 o 
  -7   1  13      208.13      196.90     43.71 o 
  -6   1  13       95.72       95.50     37.21 o 
  -5   1  13        0.83       20.40     28.45 o 
  -4   1  13       33.09       44.78     29.31 o 
  -3   1  13        1.35       21.21     26.94 o 
  -2   1  13       33.55       21.53     39.37 o 
  -1   1  13       73.40        2.07     39.82 o 
   0   1  13        8.24       30.10     46.29 o 
  -8   2  13      205.29      215.54     52.45 o 
  -7   2  13      266.04      257.98     45.39 o 
  -6   2  13      406.25      460.48     86.53 o 
  -5   2  13       54.22       97.71     54.72 o 
  -4   2  13       44.89       44.17     35.33 o 
  -3   2  13      332.74      140.58     52.05 o 
  -2   2  13      257.07      248.85     64.58 o 
  -1   2  13      453.61      343.02     71.69 o 
   0   2  13       44.32       82.90     49.41 o 
  -7   3  13      389.00      470.46     55.71 o 
  -6   3  13      541.90      498.09     55.22 o 
  -5   3  13      101.47      140.69     73.50 o 
  -4   3  13       96.93       41.85     45.00 o 
  -3   3  13      225.42      262.97     71.96 o 
  -2   3  13      394.27      359.15     74.68 o 
  -1   3  13      492.45      368.80     75.01 o 
  -7   4  13       75.23       90.84     37.61 o 
  -6   4  13      282.99      285.83     48.68 o 
  -5   4  13       39.32        8.81     47.73 o 
  -4   4  13       21.28      -27.19     45.30 o 
  -3   4  13       24.54       -8.24     44.82 o 
  -2   4  13      151.25       74.29     58.19 o 
  -4  -3  14      139.75      132.32     40.59 o 
  -3  -3  14      139.70      183.11     43.19 o 
  -2  -3  14       20.22       18.22     30.81 o 
  -5  -2  14      199.58      284.69     49.58 o 
  -4  -2  14      315.23      324.92     50.26 o 
  -3  -2  14      332.48      319.14     49.13 o 
  -2  -2  14      364.41      436.95     53.11 o 
  -1  -2  14      195.30      271.90     67.91 o 
  -6  -1  14        3.75      -27.34     28.94 o 
  -5  -1  14        4.60       10.81     32.45 o 
  -4  -1  14       95.24       72.80     34.51 o 
  -3  -1  14      302.33      328.53     48.37 o 
  -2  -1  14      322.61      291.93     70.28 o 
  -1  -1  14      107.77      124.72     55.50 o 
  -6   0  14        4.62        2.28     29.58 o 
  -5   0  14       25.26       42.05     32.45 o 
  -4   0  14       20.06       11.35     26.90 o 
  -3   0  14      193.33      105.68     54.87 o 
  -2   0  14       44.71      133.42     57.02 o 
  -6   1  14       37.59       29.90     49.42 o 
  -5   1  14       10.32       46.57     31.04 o 
  -4   1  14       93.88       45.97     31.21 o 
  -3   1  14      194.10       72.38     51.15 o 
  -2   1  14       24.14        2.94     44.04 o 
  -6   2  14      183.73      211.24     45.21 o 
  -5   2  14       57.38       33.08     48.54 o 
  -4   2  14      380.98      449.24     85.27 o 
  -3   2  14      401.82      390.84     81.46 o 
                                                 
